# Supplementary material for: Rapid one-step CRISPR-cas vector assembly by isothermal spacer removal linearization and sequence-ligation independent cloning (ISRL-SLIC)
Source: MethodsX. 2025 Aug 15;15:103567. doi: 10.1016/j.mex.2025.103567 (PMC12395069; doi:10.1016/j.mex.2025.103567)
Supplement: Supplementary file 1 [file mmc1.zip]

Archive with 1 entries (1 files):
- pJG85_BsmBI.gbk
