# Supplementary material for: Rapid one-step CRISPR-cas vector assembly by isothermal spacer removal linearization and sequence-ligation independent cloning (ISRL-SLIC)
Source: MethodsX. 2025 Aug 15;15:103567. doi: 10.1016/j.mex.2025.103567 (PMC12395069; doi:10.1016/j.mex.2025.103567)
Supplement: Supplementary file 1 [file mmc1.zip › pJG85_BsmBI.gbk]

LOCUS       pJG85_BsmBI_ccdB      4727 bp ds-DNA     circular SYN 12-MAY-2021
DEFINITION  Entry vector containing the TaU6 promoter and an Esp3I Golden Gate 
            cloning site for cloning of the sgRNA, all between attL5 and attL2 
            sites.
ACCESSION   .
VERSION     .
KEYWORDS    pJG85
SOURCE      synthetic DNA construct (unknown)
  ORGANISM  synthetic DNA construct
            synthetic DNA construct
REFERENCE   1  (bases 1 to 3281)
  AUTHORS   Gil-Humanes J, Wang Y, Liang Z, Shan Q, Ozuna CV, Sanchez-Leon S, 
            Baltes NJ, Starker C, Barro F, Gao C, Voytas DF
  TITLE     High-efficiency gene targeting in hexaploid wheat using DNA 
            replicons and CRISPR/Cas9.
  JOURNAL   Plant J. 2016 Dec 10. doi: 10.1111/tpj.13446.
   PUBMED   27943461
REFERENCE   2  (bases 1 to 3281)
  AUTHORS   .
  TITLE     Direct Submission
  JOURNAL   Exported May 12, 2021 from SnapGene Server 1.1.58
            http://www.snapgene.com
FEATURES             Location/Qualifiers
     promoter        1..371
                     /label="TaU6"
     source          1..4727
                     /organism="synthetic DNA construct"
                     /mol_type="other DNA"
     CDS             492..1151
                     /label="CmR"
     CDS             1493..1798
                     /label="ccdB"
     misc_RNA        1845..1920
                     /label="gRNA scaffold"
                     /note="guide RNA scaffold for the Streptococcus pyogenes
                     CRISPR/Cas9 system"
     protein_bind    complement(1941..2040)
                     /gene="mutant version of attL"
                     /label="attL2"
                     /bound_moiety="LR Clonase(TM)"
                     /note="recombination site for the Gateway(R) LR reaction"
     primer_bind     complement(2057..2076)
                     /label="T7"
                     /note="T7 promoter, forward primer"
     promoter        complement(2058..2076)
                     /label="T7 promoter"
                     /note="promoter for bacteriophage T7 RNA polymerase"
     primer_bind     complement(2081..2097)
                     /label="M13 rev"
                     /note="common sequencing primer, one of multiple similar
                     variants"
     primer_bind     complement(2081..2097)
                     /label="M13 Reverse"
                     /note="In lacZ gene. Also called M13-rev"
     CDS             2528..3319
                     /codon_start=1
                     /gene="aadA"
                     /product="aminoglycoside adenylyltransferase (Murphy,
                     1985)"
                     /label="SmR"
                     /note="confers resistance to spectinomycin and
                     streptomycin"
                     /translation="MREAVIAEVSTQLSEVVGVIERHLEPTLLAVHLYGSAVDGGLKP
                     HSDIDLLVTVTVRLDETTRRALINDLLETSASPGESEILRAVEVTIVVHDDIIPWRYP
                     AKRELQFGEWQRNDILAGIFEPATIDIDLAILLTKAREHSVALVGPAAEELFDPVPEQ
                     DLFEALNETLTLWNSPPDWAGDERNVVLTLSRIWYSAVTGKIAPKDVAADWAMERLPA
                     QYQPVILEARQAYLGQEEDRLASRADQLEEFVHYVKGEITKVVGK"
     rep_origin      3412..4000
                     /direction=RIGHT
                     /label="ori"
                     /note="high-copy-number ColE1/pMB1/pBR322/pUC origin of
                     replication"
     primer_bind     3901..3920
                     /label="pBR322ori-F"
                     /note="pBR322 origin, forward primer"
     primer_bind     4154..4171
                     /label="L4440"
                     /note="L4440 vector, forward primer"
     terminator      4330..4357
                     /label="rrnB T2 terminator"
                     /note="transcription terminator T2 from the E. coli rrnB
                     gene"
     terminator      4449..4535
                     /gene="Escherichia coli rrnB"
                     /label="rrnB T1 terminator"
                     /note="transcription terminator T1 from the E. coli rrnB
                     gene"
     primer_bind     4584..4606
                     /label="M13/pUC Forward"
                     /note="In lacZ gene"
     primer_bind     4598..4615
                     /label="M13 Forward"
                     /note="In lacZ gene. Also called M13-F20 or M13 (-21)
                     Forward"
     primer_bind     4599..4615
                     /label="M13 fwd"
                     /note="common sequencing primer, one of multiple similar
                     variants"
     protein_bind    4630..4725
                     /gene="mutant version of attL"
                     /label="attL5"
                     /bound_moiety="LR Clonase(TM)"
                     /note="recombination site for the Gateway(R) LR reaction"
ORIGIN
        1 GAGCTCGCGG CCGCGACCAA GCCCGTTATT CTGACAGTTC TGGTGCTCAA CACATTTATA
       61 TTTATCAAGG AGCACATTGT TACTCACTGC TAGGAGGGAA TCGAACTAGG AATATTGATC
      121 AGAGGAACTA CGAGAGAGCT GAAGATAACT GCCCTCTAGC TCTCACTGAT CTGGGTCGCA
      181 TAGTGAGATG CAGCCCACGT GAGTTCAGCA ACGGTCTAGC GCTGGGCTTT TAGGCCCGCA
      241 TGATCGGGCT TTTGTCGGGT GGTCGACGTG TTCACGATTG GGGAGAGCAA CGCAGCAGTT
      301 CCTCTTAGTT TAGTCCCACC TCGCCTGTCC AGCAGAGTTC TGACCGGTTT ATAAACTCGC
      361 TTGCTGCATC AGACTTGgag acGGCGGCCG CATTAGGCAC CCCAGGCTTT ACACTTTATG
      421 CTTCCGGCTC GTATAATGTG TGGATTTTGA GTTAGGATCC GTCGAGATTT TCAGGAGCTA
      481 AGGAAGCTAA AATGGAGAAA AAAATCACTG GATATACCAC CGTTGATATA TCCCAATGGC
      541 ATCGTAAAGA ACATTTTGAG GCATTTCAGT CAGTTGCTCA ATGTACCTAT AACCAGACCG
      601 TTCAGCTGGA TATTACGGCC TTTTTAAAGA CCGTAAAGAA AAATAAGCAC AAGTTTTATC
      661 CGGCCTTTAT TCACATTCTT GCCCGCCTGA TGAATGCTCA TCCGGAATTC CGTATGGCAA
      721 TGAAAGACGG TGAGCTGGTG ATATGGGATA GTGTTCACCC TTGTTACACC GTTTTCCATG
      781 AGCAAACTGA AACGTTTTCA TCGCTCTGGA GTGAATACCA CGACGATTTC CGGCAGTTTC
      841 TACACATATA TTCGCAAGAT GTGGCGTGTT ACGGTGAAAA CCTGGCCTAT TTCCCTAAAG
      901 GGTTTATTGA GAATATGTTT TTCGTCTCAG CCAATCCCTG GGTGAGTTTC ACCAGTTTTG
      961 ATTTAAACGT GGCCAATATG GACAACTTCT TCGCCCCCGT TTTCACCATG GGCAAATATT
     1021 ATACGCAAGG CGACAAGGTG CTGATGCCGC TGGCGATTCA GGTTCATCAT GCCGTTTGTG
     1081 ATGGCTTCCA TGTCGGCAGA ATGCTTAATG AATTACAACA GTACTGCGAT GAGTGGCAGG
     1141 GCGGGGCGTA AAGATCTGGA TCCGGCTTAC TAAAAGCCAG ATAACAGTAT GCGTATTTGC
     1201 GCGCTGATTT TTGCGGTATA AGAATATATA CTGATATGTA TACCCGAAGT ATGTCAAAAA
     1261 GAGGTATGCT ATGAAGCAGC GTATTACAGT GACAGTTGAC AGCGACAGCT ATCAGTTGCT
     1321 CAAGGCATAT ATGATGTCAA TATCTCCGGT CTGGTAAGCA CAACCATGCA GAATGAAGCC
     1381 CGTCGTCTGC GTGCCGAACG CTGGAAAGCG GAAAATCAGG AAGGGATGGC TGAGGTCGCC
     1441 CGGTTTATTG AAATGAACGG CTCTTTTGCT GACGAGAACA GGGGCTGGTG AAATGCAGTT
     1501 TAAGGTTTAC ACCTATAAAA GAGAGAGCCG TTATCGTCTG TTTGTGGATG TACAGAGTGA
     1561 TATTATTGAC ACGCCCGGGC GACGGATGGT GATCCCCCTG GCCAGTGCAC GTCTGCTGTC
     1621 AGATAAAGTC TCCCGTGAAC TTTACCCGGT GGTGCATATC GGGGATGAAA GCTGGCGCAT
     1681 GATGACCACC GATATGGCCA GTGTGCCGGT CTCCGTTATC GGGGAAGAAG TGGCTGATCT
     1741 CAGCCACCGC GAAAATGACA TCAAAAACGC CATTAACCTG ATGTTCTGGG GAATATAAAT
     1801 GTCAGGCTCC CTTATACACA GCCAGTCTGC AGGTCGACCg tctcGTTTTA GAGCTAGAAA
     1861 TAGCAAGTTA AAATAAGGCT AGTCCGTTAT CAACTTGAAA AAGTGGCACC GAGTCGGTGC
     1921 TTTTTTTCTG CAGGTCGACG ACCCAGCTTT CTTGTACAAA GTTGGCATTA TAAAAAATAA
     1981 TTGCTCATCA ATTTGTTGCA ACGAACAGGT CACTATCAGT CAAAATAAAA TCATTATTTG
     2041 CCATCCAGCT GATATCCCCT ATAGTGAGTC GTATTACATG GTCATAGCTG TTTCCTGGCA
     2101 GCTCTGGCCC GTGTCTCAAA ATCTCTGATG TTACATTGCA CAAGATAAAA ATATATCATC
     2161 ATGCCTCCTC TGGACCAGCC AGGACAGAAA TGCCTCGACT TCGCTGCTAC CCAAGGTTGC
     2221 CGGGTGACGC ACACCGTGGA AACGGATGAA GGCACGAACC CAGTGGACAT AAGCCTGTTC
     2281 GGTTCGTAAG CTGTAATGCA AGTAGCGTAT GCGCTCACGC AACTGGTCCA GAACCTTGAC
     2341 CGAACGCAGC GGTGGTAACG GCGCAGTGGC GGTTTTCATG GCTTGTTATG ACTGTTTTTT
     2401 TGGGGTACAG TCTATGCCTC GGGCATCCAA GCAGCAAGCG CGTTACGCCG TGGGTCGATG
     2461 TTTGATGTTA TGGAGCAGCA ACGATGTTAC GCAGCAGGGC AGTCGCCCTA AAACAAAGTT
     2521 AAACATCATG AGGGAAGCGG TGATCGCCGA AGTATCGACT CAACTATCAG AGGTAGTTGG
     2581 CGTCATCGAG CGCCATCTCG AACCGACGTT GCTGGCCGTA CATTTGTACG GCTCCGCAGT
     2641 GGATGGCGGC CTGAAGCCAC ACAGTGATAT TGATTTGCTG GTTACGGTGA CCGTAAGGCT
     2701 TGATGAAACA ACGCGGCGAG CTTTGATCAA CGACCTTTTG GAAACTTCGG CTTCCCCTGG
     2761 AGAGAGCGAG ATTCTCCGCG CTGTAGAAGT CACCATTGTT GTGCACGACG ACATCATTCC
     2821 GTGGCGTTAT CCAGCTAAGC GCGAACTGCA ATTTGGAGAA TGGCAGCGCA ATGACATTCT
     2881 TGCAGGTATC TTCGAGCCAG CCACGATCGA CATTGATCTG GCTATCTTGC TGACAAAAGC
     2941 AAGAGAACAT AGCGTTGCCT TGGTAGGTCC AGCGGCGGAG GAACTCTTTG ATCCGGTTCC
     3001 TGAACAGGAT CTATTTGAGG CGCTAAATGA AACCTTAACG CTATGGAACT CGCCGCCCGA
     3061 CTGGGCTGGC GATGAGCGAA ATGTAGTGCT TACGTTGTCC CGCATTTGGT ACAGCGCAGT
     3121 AACCGGCAAA ATCGCGCCGA AGGATGTCGC TGCCGACTGG GCAATGGAGC GCCTGCCGGC
     3181 CCAGTATCAG CCCGTCATAC TTGAAGCTAG ACAGGCTTAT CTTGGACAAG AAGAAGATCG
     3241 CTTGGCCTCG CGCGCAGATC AGTTGGAAGA ATTTGTCCAC TACGTGAAAG GCGAGATCAC
     3301 CAAGGTAGTC GGCAAATAAC CCTCGAGCCA CCCATGACCA AAATCCCTTA ACGTGAGTTA
     3361 CGCGTCGTTC CACTGAGCGT CAGACCCCGT AGAAAAGATC AAAGGATCTT CTTGAGATCC
     3421 TTTTTTTCTG CGCGTAATCT GCTGCTTGCA AACAAAAAAA CCACCGCTAC CAGCGGTGGT
     3481 TTGTTTGCCG GATCAAGAGC TACCAACTCT TTTTCCGAAG GTAACTGGCT TCAGCAGAGC
     3541 GCAGATACCA AATACTGTCC TTCTAGTGTA GCCGTAGTTA GGCCACCACT TCAAGAACTC
     3601 TGTAGCACCG CCTACATACC TCGCTCTGCT AATCCTGTTA CCAGTGGCTG CTGCCAGTGG
     3661 CGATAAGTCG TGTCTTACCG GGTTGGACTC AAGACGATAG TTACCGGATA AGGCGCAGCG
     3721 GTCGGGCTGA ACGGGGGGTT CGTGCACACA GCCCAGCTTG GAGCGAACGA CCTACACCGA
     3781 ACTGAGATAC CTACAGCGTG AGCTATGAGA AAGCGCCACG CTTCCCGAAG GGAGAAAGGC
     3841 GGACAGGTAT CCGGTAAGCG GCAGGGTCGG AACAGGAGAG CGCACGAGGG AGCTTCCAGG
     3901 GGGAAACGCC TGGTATCTTT ATAGTCCTGT CGGGTTTCGC CACCTCTGAC TTGAGCGTCG
     3961 ATTTTTGTGA TGCTCGTCAG GGGGGCGGAG CCTATGGAAA AACGCCAGCA ACGCGGCCTT
     4021 TTTACGGTTC CTGGCCTTTT GCTGGCCTTT TGCTCACATG TTCTTTCCTG CGTTATCCCC
     4081 TGATTCTGTG GATAACCGTA TTACCGCCTT TGAGTGAGCT GATACCGCTC GCCGCAGCCG
     4141 AACGACCGAG CGCAGCGAGT CAGTGAGCGA GGAAGCGGAA GAGCGCCCAA TACGCAAACC
     4201 GCCTCTCCCC GCGCGTTGGC CGATTCATTA ATGCAGCTGG CACGACAGGT TTCCCGACTG
     4261 GAAAGCGGGC AGTGAGCGCA ACGCAATTAA TACGCGTACC GCGAGCCAGG AAGAGTTTGT
     4321 AGAAACGCAA AAAGGCCATC CGTCAGGATG GCCTTCTGCT TAGTTTGATG CCTGGCAGTT
     4381 TATGGCGGGC GTCCTGCCCG CCACCCTCCG GGCCGTTGCT TCACAACGTT CAAATCCGCT
     4441 CCCGGCGGAT TTGTCCTACT CAGGAGAGCG TTCACCGACA AACAACAGAT AAAACGAAAG
     4501 GCCCAGTCTT CCGACTGAGC CTTTCGTTTT ATTTGATGCC TGGCAGTTCC CTACTCTCGC
     4561 GTTAACGCTT GCATGGATGT TTTCCCAGTC ACGACGTTGT AAAACGACGG CCAGTCTTAA
     4621 GCTCGGGCCC AATAATGATT TTATTTTGAC TGATAGTGAC CTGTTCGTTG CAACAAATTG
     4681 ATGAGCAATG CTTTTTTATA ATGCCAACTT TGTATACAAA AGTTGCC
//
