# Supplementary material for: Rapid one-step CRISPR-cas vector assembly by isothermal spacer removal linearization and sequence-ligation independent cloning (ISRL-SLIC)
Source: MethodsX. 2025 Aug 15;15:103567. doi: 10.1016/j.mex.2025.103567 (PMC12395069; doi:10.1016/j.mex.2025.103567)
Supplement: Supplementary file 2 [file mmc2.zip › pJG85_BspQI.gbk]

LOCUS       pJG85_AMPr_ccdB      4967 bp    DNA     linear   UNA 15-mar.-2021
DEFINITION  
FEATURES             Location/Qualifiers
     promoter        1..371
                     /label="TaU6"
     promoter        460..488
                     /label="proAMPr"
     CDS             530..1390
                     /label="AMPr"
     CDS             1732..2037
                     /label="ccdB"
     misc_RNA        2085..2160
                     /label="gRNA scaffold"
     CDS             2549..3559
                     /label="SpecR"
     oriT            3636..4255
                     /label="pBR322 ORI"
ORIGIN
        1 gagctcgcgg ccgcgaccaa gcccgttatt ctgacagttc tggtgctcaa cacatttata
       61 tttatcaagg agcacattgt tactcactgc taggagggaa tcgaactagg aatattgatc
      121 agaggaacta cgagagagct gaagataact gccctctagc tctcactgat ctgggtcgca
      181 tagtgagatg cagcccacgt gagttcagca acggtctagc gctgggcttt taggcccgca
      241 tgatcgggct tttgtcgggt ggtcgacgtg ttcacgattg gggagagcaa cgcagcagtt
      301 cctcttagtt tagtcccacc tcgcctgtcc agcagagttc tgaccggttt ataaactcgc
      361 ttgctgcatc agacttggAA GAGCGGTTTC TTAGACGTCA GGTGGCACTT TTCGGGGAAA
      421 TGTGCGCGGA ACCCCTATTT GTTTATTTTT CTAAATACAT TCAAATATGT ATCCGCTCAT
      481 GAGACAATAA CCCTGATAAA TGCTTCAATA ATATTGAAAA AGGAAGAGTA TGAGTATTCA
      541 ACATTTCCGT GTCGCCCTTA TTCCCTTTTT TGCGGCATTT TGCCTTCCTG TTTTTGCTCA
      601 CCCAGAAACG CTGGTGAAAG TAAAAGATGC TGAAGATCAG TTGGGTGCAC GAGTGGGTTA
      661 CATCGAACTG GATCTCAACA GCGGTAAGAT CCTTGAGAGT TTTCGCCCCG AAGAACGTTT
      721 TCCAATGATG AGCACTTTTA AAGTTCTGCT ATGTGGCGCG GTATTATCCC GTATTGACGC
      781 CGGGCAAGAG CAACTCGGTC GCCGCATACA CTATTCTCAG AATGACTTGG TTGAGTACTC
      841 ACCAGTCACA GAAAAGCATC TTACGGATGG CATGACAGTA AGAGAATTAT GCAGTGCTGC
      901 CATAACCATG AGTGATAACA CTGCGGCCAA CTTACTTCTG ACAACGATCG GAGGACCGAA
      961 GGAGCTAACC GCTTTTTTGC ACAACATGGG GGATCATGTA ACTCGCCTTG ATCGTTGGGA
     1021 ACCGGAGCTG AATGAAGCCA TACCAAACGA CGAGCGTGAC ACCACGATGC CTGTAGCAAT
     1081 GGCAACAACG TTGCGCAAAC TATTAACTGG CGAACTACTT ACTCTAGCTT CCCGGCAACA
     1141 ATTAATAGAC TGGATGGAGG CGGATAAAGT TGCAGGACCA CTTCTGCGCT CGGCCCTTCC
     1201 GGCTGGCTGG TTTATTGCTG ATAAATCTGG AGCCGGTGAG CGTGGGTCTC GCGGTATCAT
     1261 TGCAGCACTG GGGCCAGATG GTAAGCCCTC CCGTATCGTA GTTATCTACA CGACGGGGAG
     1321 TCAGGCAACT ATGGATGAAC GAAATAGACA GATCGCTGAG ATAGGTGCCT CACTGATTAA
     1381 GCATTGGTAA AGATCTGGAT CCGGCTTACT AAAAGCCAGA TAACAGTATG CGTATTTGCG
     1441 CGCTGATTTT TGCGGTATAA GAATATATAC TGATATGTAT ACCCGAAGTA TGTCAAAAAG
     1501 AGGTATGCTA TGAAGCAGCG TATTACAGTG ACAGTTGACA GCGACAGCTA TCAGTTGCTC
     1561 AAGGCATATA TGATGTCAAT ATCTCCGGTC TGGTAAGCAC AACCATGCAG AATGAAGCCC
     1621 GTCGTCTGCG TGCCGAACGC TGGAAAGCGG AAAATCAGGA AGGGATGGCT GAGGTCGCCC
     1681 GGTTTATTGA AATGAACGGC TCTTTTGCTG ACGAGAACAG GGGCTGGTGA AATGCAGTTT
     1741 AAGGTTTACA CCTATAAAAG AGAGAGCCGT TATCGTCTGT TTGTGGATGT ACAGAGTGAT
     1801 ATTATTGACA CGCCCGGGCG ACGGATGGTG ATCCCCCTGG CCAGTGCACG TCTGCTGTCA
     1861 GATAAAGTCT CCCGTGAACT TTACCCGGTG GTGCATATCG GGGATGAAAG CTGGCGCATG
     1921 ATGACCACCG ATATGGCCAG TGTGCCGGTC TCCGTTATCG GGGAAGAAGT GGCTGATCTC
     1981 AGCCACCGCG AAAATGACAT CAAAAACGCC ATTAACCTGA TGTTCTGGGG AATATAAATG
     2041 TCAGGCTCCC TTATACACAG CCAGTCTGCA GGTCGACGCT CTTCgtttta gagctagaaa
     2101 tagcaagtta aaataaggct agtccgttat caacttgaaa aagtggcacc gagtcggtgc
     2161 tttttttctg caggtcgacg acccagcttt cttgtacaaa gttggcatta taaaaaataa
     2221 ttgctcatca atttgttgca acgaacaggt cactatcagt caaaataaaa tcattatttg
     2281 ccatccagct gatatcccct atagtgagtc gtattacatg gtcatagctg tttcctggca
     2341 gctctggccc gtgtctcaaa atctctgatg ttacattgca caagataaaa atatatcatc
     2401 atgcctcctc tggaccagcc aggacagaaa tgcctcgact tcgctgctac ccaaggttgc
     2461 cgggtgacgc acaccgtgga aacggatgaa ggcacgaacc cagtggacat aagcctgttc
     2521 ggttcgtaag ctgtaatgca agtagcgtat gcgctcacgc aactggtcca gaaccttgac
     2581 cgaacgcagc ggtggtaacg gcgcagtggc ggttttcatg gcttgttatg actgtttttt
     2641 tggggtacag tctatgcctc gggcatccaa gcagcaagcg cgttacgccg tgggtcgatg
     2701 tttgatgtta tggagcagca acgatgttac gcagcagggc agtcgcccta aaacaaagtt
     2761 aaacatcatg agggaagcgg tgatcgccga agtatcgact caactatcag aggtagttgg
     2821 cgtcatcgag cgccatctcg aaccgacgtt gctggccgta catttgtacg gctccgcagt
     2881 ggatggcggc ctgaagccac acagtgatat tgatttgctg gttacggtga ccgtaaggct
     2941 tgatgaaaca acgcggcgag ctttgatcaa cgaccttttg gaaacttcgg cttcccctgg
     3001 agagagcgag attctccgcg ctgtagaagt caccattgtt gtgcacgacg acatcattcc
     3061 gtggcgttat ccagctaagc gcgaactgca atttggagaa tggcagcgca atgacattct
     3121 tgcaggtatc ttcgagccag ccacgatcga cattgatctg gctatcttgc tgacaaaagc
     3181 aagagaacat agcgttgcct tggtaggtcc agcggcggag gaactctttg atccggttcc
     3241 tgaacaggat ctatttgagg cgctaaatga aaccttaacg ctatggaact cgccgcccga
     3301 ctgggctggc gatgagcgaa atgtagtgct tacgttgtcc cgcatttggt acagcgcagt
     3361 aaccggcaaa atcgcgccga aggatgtcgc tgccgactgg gcaatggagc gcctgccggc
     3421 ccagtatcag cccgtcatac ttgaagctag acaggcttat cttggacaag aagaagatcg
     3481 cttggcctcg cgcgcagatc agttggaaga atttgtccac tacgtgaaag gcgagatcac
     3541 caaggtagtc ggcaaataac cctcgagcca cccatgacca aaatccctta acgtgagtta
     3601 cgcgtcgttc cactgagcgt cagaccccgt agaaaagatc aaaggatctt cttgagatcc
     3661 tttttttctg cgcgtaatct gctgcttgca aacaaaaaaa ccaccgctac cagcggtggt
     3721 ttgtttgccg gatcaagagc taccaactct ttttccgaag gtaactggct tcagcagagc
     3781 gcagatacca aatactgtcc ttctagtgta gccgtagtta ggccaccact tcaagaactc
     3841 tgtagcaccg cctacatacc tcgctctgct aatcctgtta ccagtggctg ctgccagtgg
     3901 cgataagtcg tgtcttaccg ggttggactc aagacgatag ttaccggata aggcgcagcg
     3961 gtcgggctga acggggggtt cgtgcacaca gcccagcttg gagcgaacga cctacaccga
     4021 actgagatac ctacagcgtg agctatgaga aagcgccacg cttcccgaag ggagaaaggc
     4081 ggacaggtat ccggtaagcg gcagggtcgg aacaggagag cgcacgaggg agcttccagg
     4141 gggaaacgcc tggtatcttt atagtcctgt cgggtttcgc cacctctgac ttgagcgtcg
     4201 atttttgtga tgctcgtcag gggggcggag cctatggaaa aacgccagca acgcggcctt
     4261 tttacggttc ctggcctttt gctggccttt tgctcacatg ttctttcctg cgttatcccc
     4321 tgattctgtg gataaccgta ttaccgcctt tgagtgagct gataccgctc gccgcagccg
     4381 aacgaccgag cgcagcgagt cagtgagcga ggaagcggaa gagcgcccaa tacgcaaacc
     4441 gcctctcccc gcgcgttggc cgattcatta atgcagctgg cacgacaggt ttcccgactg
     4501 gaaagcgggc agtgagcgca acgcaattaa tacgcgtacc gcgagccagg aagagtttgt
     4561 agaaacgcaa aaaggccatc cgtcaggatg gccttctgct tagtttgatg cctggcagtt
     4621 tatggcgggc gtcctgcccg ccaccctccg ggccgttgct tcacaacgtt caaatccgct
     4681 cccggcggat ttgtcctact caggagagcg ttcaccgaca aacaacagat aaaacgaaag
     4741 gcccagtctt ccgactgagc ctttcgtttt atttgatgcc tggcagttcc ctactctcgc
     4801 gttaacgctt gcatggatgt tttcccagtc acgacgttgt aaaacgacgg ccagtcttaa
     4861 gctcgggccc aataatgatt ttattttgac tgatagtgac ctgttcgttg caacaaattg
     4921 atgagcaatg cttttttata atgccaactt tgtatacaaa agttgcc
//
