# Supplementary material for: Rapid one-step CRISPR-cas vector assembly by isothermal spacer removal linearization and sequence-ligation independent cloning (ISRL-SLIC)
Source: MethodsX. 2025 Aug 15;15:103567. doi: 10.1016/j.mex.2025.103567 (PMC12395069; doi:10.1016/j.mex.2025.103567)
Supplement: Supplementary file 3 [file mmc3.zip › pt3ps_3.gb]

LOCUS       pT3PS_#3               18788 bp ds-DNA     circular     27-SEP-2024
DEFINITION  .
COMMENT     Imported using the Genbank importer. File name: consensus_pLann.gbk
            Annotated with pLannotate v1.2.0
FEATURES             Location/Qualifiers
     CDS             complement(join(1..183,17946..18788))
                     /label="HygR"
                     /ApEinfo_revcolor="#84b0dc"
                     /ApEinfo_fwdcolor="#84b0dc"
                     /note="pLannotate"
                     /database="snapgene"
                     /identity="99.2"
                     /match_length="100.0"
                     /fragment="False"
                     /other="CDS"
                     /translation="YVYRHFASAALPIPEVLDIGEFSESLTYCISRRSQGVTLQDLPETELPAVLQPVAEAMDAIAAADLSQTSGFGPFGPQGIGQYTTWRDFICAIADPHVYHWQTVMDDTVSASVAQALDELMLWAEDCPEVRHLVHADFGSNNVLTDNGRITAVIDWSEAMFGDSQYEVANIFFWRPWLACMEQQTRYFERRHPELAGSPRLRAYMLRIGLDQLYQSLVDGNFDDAAWAQGRCDAIVRSGAGTVGRTQIARRSAAVWTDGCVEVLADSGNRRPSTRPRAKK*MKKPELTATSVEKFLIEKFDSVSDLMQLSEGEESRAFSFDVGGRGYVLRVNSCADGFYKDR"
     promoter        complement(194..1594)
                     /label="Act1p"
                     /ApEinfo_revcolor="#f8d3a9"
                     /ApEinfo_fwdcolor="#f8d3a9"
     intron          complement(199..660)
                     /label="Act1 Intron1"
                     /ApEinfo_revcolor="#faac61"
                     /ApEinfo_fwdcolor="#faac61"
     exon            complement(666..744)
                     /label="Act1 Exon1"
                     /ApEinfo_revcolor="#ff9ccd"
                     /ApEinfo_fwdcolor="#ff9ccd"
     CDS             complement(725..750)
                     /label="9xHis (fragment)"
                     /ApEinfo_revcolor="#84b0dc"
                     /ApEinfo_fwdcolor="#84b0dc"
                     /note="pLannotate"
                     /database="snapgene"
                     /identity="96.2"
                     /match_length="96.3"
                     /fragment="True"
                     /other="CDS"
                     /translation="TTTTTTTS"
     promoter        complement(751..1593)
                     /label="Act1 promoter"
                     /ApEinfo_revcolor="#b7e6d7"
                     /ApEinfo_fwdcolor="#b7e6d7"
                     /note="pLannotate"
                     /database="snapgene"
                     /identity="97.2"
                     /match_length="101.4"
                     /fragment="False"
                     /other="promoter"
     TATA_signal     complement(784..791)
                     /label="TATA Signal"
                     /ApEinfo_revcolor="#b1ff67"
                     /ApEinfo_fwdcolor="#b1ff67"
     misc_feature    complement(1612..1653)
                     /label="MCS (fragment)"
                     /ApEinfo_revcolor="#c6c9d1"
                     /ApEinfo_fwdcolor="#c6c9d1"
                     /note="pLannotate"
                     /database="snapgene"
                     /identity="100.0"
                     /match_length="73.7"
                     /fragment="True"
                     /other="misc_feature"
     protein_bind    complement(1702..1724)
                     /label="lac operator (fragment)"
                     /ApEinfo_revcolor="#c6c9d1"
                     /ApEinfo_fwdcolor="#c6c9d1"
                     /note="pLannotate"
                     /database="snapgene"
                     /identity="100.0"
                     /match_length="92.0"
                     /fragment="True"
                     /other="protein_bind"
     promoter        complement(1728..1758)
                     /label="lac promoter"
                     /ApEinfo_revcolor="#75c6a9"
                     /ApEinfo_fwdcolor="#75c6a9"
                     /note="pLannotate"
                     /database="snapgene"
                     /identity="100.0"
                     /match_length="100.0"
                     /fragment="False"
                     /other="promoter"
     protein_bind    complement(1773..1794)
                     /label="CAP binding site"
                     /ApEinfo_revcolor="#ffef86"
                     /ApEinfo_fwdcolor="#ffef86"
                     /note="pLannotate"
                     /database="snapgene"
                     /identity="100.0"
                     /match_length="100.0"
                     /fragment="False"
                     /other="protein_bind"
     CDS             complement(1807..1895)
                     /label="lacI (fragment)"
                     /ApEinfo_revcolor="#84b0dc"
                     /ApEinfo_fwdcolor="#84b0dc"
                     /note="pLannotate"
                     /database="snapgene"
                     /identity="100.0"
                     /match_length="8.2"
                     /fragment="True"
                     /other="CDS"
                     /translation="PIRKPPLPARWPIH*CSWHDRFPDWKAGS"
     misc_feature    complement(1970..1995)
                     /label="LB"
                     /ApEinfo_revcolor="#f58a5e"
                     /ApEinfo_fwdcolor="#f58a5e"
     misc_feature    complement(1971..1995)
                     /label="LB T-DNA repeat"
                     /ApEinfo_revcolor="#75c6a9"
                     /ApEinfo_fwdcolor="#75c6a9"
                     /note="pLannotate"
                     /database="snapgene"
                     /identity="100.0"
                     /match_length="100.0"
                     /fragment="False"
                     /other="misc_feature"
     CDS             2288..3103
                     /label="KanR"
                     /ApEinfo_revcolor="#84b0dc"
                     /ApEinfo_fwdcolor="#84b0dc"
                     /note="pLannotate"
                     /database="snapgene"
                     /identity="99.8"
                     /match_length="100.0"
                     /fragment="False"
                     /other="CDS"
                     /translation="MSHIQRETSCSRPRLNSNMDADLYGYKWARDNVGQSGATIYRLYGKPDAPELFLKHGKGSVANDVTDEMVRLNWLTEFMPLPTIKHFIRTPDDAWLLTTAIPGKTAFQVLEEYPDSGENIVDALAVFLRRLHSIPVCNCPFNSDRVFRLAQAQSRMNNGLVDASDFDDERNGWPVEQVWKEMHKLLPFSPDSVVTHGDFSLDNLIFDEGKLIGCIDVGRVGIADRYQDLAILWNCLGEFSPSLQKRLFQKYGIDNPDMNKLQFHLMLDEFF*"
     misc_feature    2483..3025
                     /label="KanR"
                     /ApEinfo_revcolor="#d59687"
                     /ApEinfo_fwdcolor="#d59687"
                     /note="Escherichia coli strain GLPE0301 kanamycinresistance protein (aph(3')-II) gene"
     rep_origin      complement(3182..3801)
                     /label="ColE1"
                     /ApEinfo_revcolor="#c6c9d1"
                     /ApEinfo_fwdcolor="#c6c9d1"
     rep_origin      3198..3786
                     /label="ori"
                     /ApEinfo_revcolor="#85dae9"
                     /ApEinfo_fwdcolor="#85dae9"
                     /note="pLannotate"
                     /database="snapgene"
                     /identity="100.0"
                     /match_length="100.0"
                     /fragment="False"
                     /other="rep_origin"
     misc_signal     3822..4082
                     /label="bom"
                     /ApEinfo_revcolor="#d6b295"
                     /ApEinfo_fwdcolor="#d6b295"
                     /note="bom site from pBR322"
     misc_feature    complement(3972..4112)
                     /label="bom"
                     /ApEinfo_revcolor="#ffef86"
                     /ApEinfo_fwdcolor="#ffef86"
                     /note="pLannotate"
                     /database="snapgene"
                     /identity="100.0"
                     /match_length="100.0"
                     /fragment="False"
                     /other="misc_feature"
     CDS             complement(4214..4253)
                     /label="rop (fragment)"
                     /ApEinfo_revcolor="#84b0dc"
                     /ApEinfo_fwdcolor="#84b0dc"
                     /note="pLannotate"
                     /database="snapgene"
                     /identity="100.0"
                     /match_length="20.8"
                     /fragment="True"
                     /other="CDS"
                     /translation="LPRAFR**R*KPL"
     rep_origin      complement(4456..4650)
                     /label="pVS1 oriV"
                     /ApEinfo_revcolor="#c6c9d1"
                     /ApEinfo_fwdcolor="#c6c9d1"
                     /note="pLannotate"
                     /database="snapgene"
                     /identity="100.0"
                     /match_length="100.0"
                     /fragment="False"
                     /other="rep_origin"
     rep_origin      4492..5492
                     /label="pVS1-REP"
                     /ApEinfo_revcolor="#d59687"
                     /ApEinfo_fwdcolor="#d59687"
     CDS             complement(4716..5789)
                     /label="pVS1 RepA"
                     /ApEinfo_revcolor="#84b0dc"
                     /ApEinfo_fwdcolor="#84b0dc"
                     /note="pLannotate"
                     /database="snapgene"
                     /identity="100.0"
                     /match_length="100.0"
                     /fragment="False"
                     /other="CDS"
                     /translation="VSGRKPSGPVQIGAALGDDLVEKLKAAQAAQRQRIEAEARPGESWQAAADRIRKESRQPPAAGAPSIRKPPKGDEQPDFFVPMLYDVGTRDSRSIMDVAVFRLSKRDRRAGEVIRYELPDGHVEVSAGPAGMASVWDYDLVLMAVSHLTESMNRYREGKGDKPGRVFRPHVADVLKFCRRADGGKQKDDLVETCIRLNTTHVAMQRTKKAKNGRLVTVSEGEALISRYKIVKSETGRPEYIEIELADWMYREITEGKNPDVLTVHPDYFLIDPGIGRFLYRLARRAAGKAEARWLFKTIYERSGSAGEFKKFCFTVRKLIGSNDLPEYDLKEEAGQAGPILVMRYRNLIEGEASAGS*"
     misc_feature    complement(6086..7086)
                     /label="STA"
                     /ApEinfo_revcolor="#9eafd2"
                     /ApEinfo_fwdcolor="#9eafd2"
                     /note="STA-region from pVS1 plasmid"
     CDS             complement(6218..6847)
                     /label="pVS1 StaA"
                     /ApEinfo_revcolor="#84b0dc"
                     /ApEinfo_fwdcolor="#84b0dc"
                     /note="pLannotate"
                     /database="snapgene"
                     /identity="100.0"
                     /match_length="100.0"
                     /fragment="False"
                     /other="CDS"
                     /translation="MKVIAVLNQKGGSGKTTIATHLARALQLAGADVLLVDSDPQGSARDWAAVREDQPLTVVGIDRPTIDRDVKAIGRRDFVVIDGAPQAADLAVSAIKAADFVLIPVQPSPYDIWATADLVELVKQRIEVTDGRLQAAFVVSRAIKGTRIGGEVAEALAGYELPILESRITQRVSYPGTAAAGTTVLESEPEGDAAREVQALAAEIKSKLI*"
     CDS             complement(7407..7808)
                     /label="Y4CG_SINFN (fragment)"
                     /ApEinfo_revcolor="#84b0dc"
                     /ApEinfo_fwdcolor="#84b0dc"
                     /note="pLannotate"
                     /database="swissprot"
                     /identity="51.5"
                     /match_length="43.9"
                     /fragment="True"
                     /other="CDS"
                     /translation="LLGYARVSTDDQDLTNQRAELHAAGCTKLFSEKITGTRRDRPELARMLDHLRPGDVVTVTRLDRLARSTRDLLDIAERIQEAGAGLRSLAEPWADTTTPAGRMVLTVFAGIAEFERSLIIDRTRSGREAAKARG"
     misc_feature    complement(8158..8183)
                     /label="RB"
                     /ApEinfo_revcolor="#f58a5e"
                     /ApEinfo_fwdcolor="#f58a5e"
     misc_feature    complement(8178..8202)
                     /label="RB T-DNA repeat"
                     /ApEinfo_revcolor="#c7b0e3"
                     /ApEinfo_fwdcolor="#c7b0e3"
                     /note="pLannotate"
                     /database="snapgene"
                     /identity="100.0"
                     /match_length="100.0"
                     /fragment="False"
                     /other="misc_feature"
     misc_feature    8202..8225
                     /label="misc_feature"
                     /ApEinfo_revcolor="#c7b0e3"
                     /ApEinfo_fwdcolor="#c7b0e3"
     CDS             complement(8261..8415)
                     /label="lacZα (fragment)"
                     /ApEinfo_revcolor="#84b0dc"
                     /ApEinfo_fwdcolor="#84b0dc"
                     /note="pLannotate"
                     /database="snapgene"
                     /identity="100.0"
                     /match_length="89.1"
                     /fragment="True"
                     /other="CDS"
                     /translation="HWPSFYNVVTGKTLALPNLIALQHIPLSPAGVIAKRPAPIALPNSCAA*MA"
     polyA_signal    complement(8432..9142)
                     /label="OCS PolyA"
                     /ApEinfo_revcolor="#ffef86"
                     /ApEinfo_fwdcolor="#ffef86"
                     /note="from octopine synthase"
     terminator      complement(8434..9141)
                     /label="OCS terminator"
                     /ApEinfo_revcolor="#f58a5e"
                     /ApEinfo_fwdcolor="#f58a5e"
                     /note="pLannotate"
                     /database="snapgene"
                     /identity="100.0"
                     /match_length="100.0"
                     /fragment="False"
                     /other="terminator"
     misc_RNA        complement(9170..9252)
                     /label="gRNA"
                     /ApEinfo_revcolor="#c6c9d1"
                     /ApEinfo_fwdcolor="#c6c9d1"
     misc_feature    complement(9253..9272)
                     /label="ranPS3"
                     /ApEinfo_revcolor="#ffef86"
                     /ApEinfo_fwdcolor="#ffef86"
     promoter        complement(9274..9635)
                     /label="TaU6 promoter"
                     /ApEinfo_revcolor="#b7e6d7"
                     /ApEinfo_fwdcolor="#b7e6d7"
     misc_feature    complement(9327..9336)
                     /label="USE"
                     /ApEinfo_revcolor="#b4abac"
                     /ApEinfo_fwdcolor="#b4abac"
     misc_RNA        complement(9636..9718)
                     /label="gRNA"
                     /ApEinfo_revcolor="#c6c9d1"
                     /ApEinfo_fwdcolor="#c6c9d1"
     misc_feature    complement(9719..9738)
                     /label="ranPS2"
                     /ApEinfo_revcolor="#f8d3a9"
                     /ApEinfo_fwdcolor="#f8d3a9"
     promoter        complement(9740..10101)
                     /label="TaU6 promoter"
                     /ApEinfo_revcolor="#b7e6d7"
                     /ApEinfo_fwdcolor="#b7e6d7"
     misc_RNA        complement(10102..10184)
                     /label="gRNA"
                     /ApEinfo_revcolor="#c6c9d1"
                     /ApEinfo_fwdcolor="#c6c9d1"
     misc_feature    complement(10185..10204)
                     /label="ranPS1"
                     /ApEinfo_revcolor="#ffef86"
                     /ApEinfo_fwdcolor="#ffef86"
     promoter        complement(10206..10567)
                     /label="TaU6 promoter"
                     /ApEinfo_revcolor="#b7e6d7"
                     /ApEinfo_fwdcolor="#b7e6d7"
     misc_feature    complement(10584..10604)
                     /label="attP5"
                     /ApEinfo_revcolor="#c7b0e3"
                     /ApEinfo_fwdcolor="#c7b0e3"
                     /note="Unknown feature type:attP5"
     protein_bind    complement(10584..10604)
                     /label="attB5"
                     /ApEinfo_revcolor="#84b0dc"
                     /ApEinfo_fwdcolor="#84b0dc"
                     /note="pLannotate"
                     /database="snapgene"
                     /identity="100.0"
                     /match_length="100.0"
                     /fragment="False"
                     /other="protein_bind"
     protein_bind    complement(10595..10678)
                     /label="attL1 (fragment)"
                     /ApEinfo_revcolor="#ffef86"
                     /ApEinfo_fwdcolor="#ffef86"
                     /note="pLannotate"
                     /database="snapgene"
                     /identity="100.0"
                     /match_length="84.8"
                     /fragment="True"
                     /other="protein_bind"
     CDS             10694..10730
                     /label="lacZα (fragment)"
                     /ApEinfo_revcolor="#84b0dc"
                     /ApEinfo_fwdcolor="#84b0dc"
                     /note="pLannotate"
                     /database="snapgene"
                     /identity="100.0"
                     /match_length="21.3"
                     /fragment="True"
                     /other="CDS"
                     /translation="TGRRFTTS*LGK"
     misc_feature    complement(10781..11059)
                     /label="NOS term"
                     /ApEinfo_revcolor="#d6b295"
                     /ApEinfo_fwdcolor="#d6b295"
     terminator      complement(10802..11055)
                     /label="nos terminator"
                     /ApEinfo_revcolor="#f8d3a9"
                     /ApEinfo_fwdcolor="#f8d3a9"
     terminator      complement(10806..11058)
                     /label="NOS terminator"
                     /ApEinfo_revcolor="#c6c9d1"
                     /ApEinfo_fwdcolor="#c6c9d1"
                     /note="pLannotate"
                     /database="snapgene"
                     /identity="100.0"
                     /match_length="100.0"
                     /fragment="False"
                     /other="terminator"
     misc_feature    complement(11066..15346)
                     /label="TaCas9"
                     /ApEinfo_revcolor="#d59687"
                     /ApEinfo_fwdcolor="#d59687"
     misc_feature    complement(11069..11116)
                     /label="nucleopasmin NLS"
                     /ApEinfo_revcolor="#c7b0e3"
                     /ApEinfo_fwdcolor="#c7b0e3"
     CDS             complement(11117..15217)
                     /label="cas9"
                     /ApEinfo_revcolor="#84b0dc"
                     /ApEinfo_fwdcolor="#84b0dc"
                     /note="pLannotate"
                     /database="swissprot"
                     /identity="99.9"
                     /match_length="99.9"
                     /fragment="False"
                     /other="CDS"
                     /translation="DKKYSIGLDIGTNSVGWAVITDEYKVPSKKFKVLGNTDRHSIKKNLIGALLFDSGETAEATRLKRTARRRYTRRKNRICYLQEIFSNEMAKVDDSFFHRLEESFLVEEDKKHERHPIFGNIVDEVAYHEKYPTIYHLRKKLVDSTDKADLRLIYLALAHMIKFRGHFLIEGDLNPDNSDVDKLFIQLVQTYNQLFEENPINASGVDAKAILSARLSKSRRLENLIAQLPGEKKNGLFGNLIALSLGLTPNFKSNFDLAEDAKLQLSKDTYDDDLDNLLAQIGDQYADLFLAAKNLSDAILLSDILRVNTEITKAPLSASMIKRYDEHHQDLTLLKALVRQQLPEKYKEIFFDQSKNGYAGYIDGGASQEEFYKFIKPILEKMDGTEELLVKLNREDLLRKQRTFDNGSIPHQIHLGELHAILRRQEDFYPFLKDNREKIEKILTFRIPYYVGPLARGNSRFAWMTRKSEETITPWNFEEVVDKGASAQSFIERMTNFDKNLPNEKVLPKHSLLYEYFTVYNELTKVKYVTEGMRKPAFLSGEQKKAIVDLLFKTNRKVTVKQLKEDYFKKIECFDSVEISGVEDRFNASLGTYHDLLKIIKDKDFLDNEENEDILEDIVLTLTLFEDREMIEERLKTYAHLFDDKVMKQLKRRRYTGWGRLSRKLINGIRDKQSGKTILDFLKSDGFANRNFMQLIHDDSLTFKEDIQKAQVSGQGDSLHEHIANLAGSPAIKKGILQTVKVVDELVKVMGRHKPENIVIEMARENQTTQKGQKNSRERMKRIEEGIKELGSQILKEHPVENTQLQNEKLYLYYLQNGRDMYVDQELDINRLSDYDVDHIVPQSFLKDDSIDNKVLTRSDKNRGKSDNVPSEEVVKKMKNYWRQLLNAKLITQRKFDNLTKAERGGLSELDKAGFIKRQLVETRQITKHVAQILDSRMNTKYDENDKLIREVKVITLKSKLVSDFRKDFQFYKVREINNYHHAHDAYLNAVVGTALIKKYPKLESEFVYGDYKVYDVRKMIAKSEQEIGKATAKYFFYSNIMNFFKTEITLANGEIRKRPLIETNGETGEIVWDKGRDFATVRKVLSMPQVNIVKKTEVQTGGFSKESILPKRNSDKLIARKKDWDPKKYGGFDSPTVAYSVLVVAKVEKGKSKKLKSVKELLGITIMERSSFEKNPIDFLEAKGYKEVKKDLIIKLPKYSLFELENGRKRMLASAGELQKGNELALPSKYVNFLYLASHYEKLKGSPEDNEQKQLFVEQHKHYLDEIIEQISEFSKRVILADANLDKVLSAYNKHRDKPIREQAENIIHLFTLTNLGAPAAFKYFDTTIDRKRYTSTKEVLDATLIHQSITGLYETRIDLSQLGVD"
     misc_feature    complement(11372..11871)
                     /label="block6"
                     /ApEinfo_revcolor="#85dae9"
                     /ApEinfo_fwdcolor="#85dae9"
     misc_feature    complement(15158..15202)
                     /label="RuvC-like domain"
                     /ApEinfo_revcolor="#75c6a9"
                     /ApEinfo_fwdcolor="#75c6a9"
                     /note="Unknown feature type:domain"
     misc_feature    complement(15242..15262)
                     /label="SV40 NLS"
                     /ApEinfo_revcolor="#c6c9d1"
                     /ApEinfo_fwdcolor="#c6c9d1"
     CDS             complement(15269..15292)
                     /label="5xFLAG (fragment)"
                     /ApEinfo_revcolor="#84b0dc"
                     /ApEinfo_fwdcolor="#84b0dc"
                     /note="pLannotate"
                     /database="snapgene"
                     /identity="95.8"
                     /match_length="18.2"
                     /fragment="True"
                     /other="CDS"
                     /translation="DYKDDDDK"
     misc_feature    complement(15269..15334)
                     /label="3X Flag tag sequence"
                     /ApEinfo_revcolor="#faac61"
                     /ApEinfo_fwdcolor="#faac61"
     misc_feature    complement(15335..15346)
                     /label="MASS translation initiation signal"
                     /ApEinfo_revcolor="#d59687"
                     /ApEinfo_fwdcolor="#d59687"
     protein_bind    complement(15365..15389)
                     /label="attB1"
                     /ApEinfo_revcolor="#9eafd2"
                     /ApEinfo_fwdcolor="#9eafd2"
                     /note="pLannotate"
                     /database="snapgene"
                     /identity="100.0"
                     /match_length="100.0"
                     /fragment="False"
                     /other="protein_bind"
     repeat_region   complement(15378..15389)
                     /label="attR1"
                     /ApEinfo_revcolor="#faac61"
                     /ApEinfo_fwdcolor="#faac61"
     promoter        complement(15391..17383)
                     /label="Ubi promoter"
                     /ApEinfo_revcolor="#b4abac"
                     /ApEinfo_fwdcolor="#b4abac"
                     /note="pLannotate"
                     /database="snapgene"
                     /identity="99.9"
                     /match_length="99.9"
                     /fragment="False"
                     /other="promoter"
     promoter        complement(16402..17383)
                     /label="ZmUBI1p"
                     /ApEinfo_revcolor="#d59687"
                     /ApEinfo_fwdcolor="#d59687"
     terminator      complement(17407..17660)
                     /label="nos terminator"
                     /ApEinfo_revcolor="#f8d3a9"
                     /ApEinfo_fwdcolor="#f8d3a9"
     terminator      complement(17411..17663)
                     /label="NOS terminator"
                     /ApEinfo_revcolor="#d6b295"
                     /ApEinfo_fwdcolor="#d6b295"
                     /note="pLannotate"
                     /database="snapgene"
                     /identity="100.0"
                     /match_length="100.0"
                     /fragment="False"
                     /other="terminator"
     polyA_signal    17704..17906
                     /label="CaMV PolyA"
                     /ApEinfo_revcolor="#ff9ccd"
                     /ApEinfo_fwdcolor="#ff9ccd"
     polyA_signal    complement(17731..17905)
                     /label="CaMV poly(A) signal"
                     /ApEinfo_revcolor="#ffef86"
                     /ApEinfo_fwdcolor="#ffef86"
                     /note="pLannotate"
                     /database="snapgene"
                     /identity="100.0"
                     /match_length="100.0"
                     /fragment="False"
                     /other="polyA_signal"
     misc_feature    complement(18398..18404)
                     /label="del_BspQI"
                     /ApEinfo_revcolor="#c6c9d1"
                     /ApEinfo_fwdcolor="#c6c9d1"
ORIGIN
        1 acgatctttg tagaaaccat cggcgcagct atttacccgc aggacatatc cacgccctcc
       61 tacatcgaag ctgaaagcac gagattcttc gccctccgag agctgcatca ggtcggagac
      121 gctgtcgaac ttttcgatca gaaacttctc gacagacgtc gcggtgagtt caggcttttt
      181 cataagctta tcgtctacct acaaaaaagc tccgcacgag gctgcatttg tcacaaatca
      241 tgaaaagaaa aactaccgat gaacaatgct gagggattca aattctaccc acaaaaagaa
      301 gaaagaaaga tctagcacat ctaagcctga cgaagcagca gaaatatata aaaatataaa
      361 ccatagtgcc cttttcccct cttcctgatc ttgtttagca tggcggaaat tttaaacccc
      421 ccatcatctc ccccaacaac ggcggatcgc agatctacat ccgagagccc cattccccgc
      481 gagatccggg ccggatccac gccggcgaga gccccagccg cgagatcccg cccctcccgc
      541 gcaccgatct gggcgcgcac gaagccgcct ctcgcccacc caaactacca aggccaaaga
      601 tcgagaccga gacggaaaaa aaaaacggag aaagaaagag gagaggggcg gggtggttac
      661 cggcgcggcg gcggcggagg gggagggggg aggagctcgt cgtccggcag cgagggggga
      721 ggaggtggag gtggtggtgg tggtggtggt agggttgggg ggatgggagg agaggggggg
      781 gtatgtatat agtggcgatg gggggcgttt ctttggaagc ggagggaggg ccggcctcgt
      841 cgctggctcg cgatcctcct cgcgtttccg gcccccacga cccggaccca cctgctgttt
      901 tttctttttc ttttttttct ttcttttttt ttttttggct gcgagacgtg cggtgcgtgc
      961 ggacaactca cggtgatagt gggggggtgt ggagactatt gtccagttgg ctggactggg
     1021 gtgggttggg ttgggttggg ttgggctggg cttgctatgg atcgtggata gcactttggg
     1081 ctttaggaac tttaggggtt gtttttgtaa atgttttgag tctaagttta tcttttattt
     1141 ttactagaaa aaatacccat gcgctgcaac gggggaaagc tattttaatc ttattattgt
     1201 tcattgtgag aattcgcctg aatatatatt tttctcaaaa attatgtcaa attagcatat
     1261 gggttttttt aaagatattt cttatacaaa tccctctgta tttacaaaag caaacgaact
     1321 taaaacccga ctcaaataca gatatgcatt tccaaaagcg aataaactta aaaaccaatt
     1381 catacaaaaa tgacgtatca aagtaccgac aaaaacatcc tcaattttta taatagtaga
     1441 aaagagtaaa tttcactttg ggccaccttt tattaccgat attttacttt ataccacctt
     1501 ttaactgatg ttttcacttt tgaccaggta atcttacctt tgttttattt tggactatcc
     1561 cgactctctt ctcaagcata tgaatgacct cgaggggggg cccggtacaa acctgcaggt
     1621 cgactctaga ggatccccgg gtaccgagct cgatatctta attaagaatt cgtaatcatg
     1681 tcatagctgt ttcctgtgtg aaattgttat ccgctcacaa ttccacacaa catacgagcc
     1741 ggaagcataa agtgtaaagc ctggggtgcc taatgagtga gctaactcac attaattgcg
     1801 ttgcgctcac tgcccgcttt ccagtcggga aacctgtcgt gccagctgca ttaatgaatc
     1861 ggccaacgcg cggggagagg cggtttgcgt attggctaga gcaattcggc gttaattcag
     1921 tacattaaaa acgtccgcaa tgtgttatta agttgtctaa gcgtcaattt gtttacacca
     1981 caatatatcc tgccaccagc cagccaacag ctccccgacc ggcagctcgg cacaaaatca
     2041 ccactcgata caggcagccc atcagtccgg gacggcgtca gcgggagagc cgttgtaagg
     2101 cggcagactt tgctcatgtt accgatgcta ttcggaagaa cggcaactaa gctgccgggt
     2161 ttgaaacacg gatgatctcg cggagggtag catgttgatt gtaacgatga cagagcgttg
     2221 ctgcctgtga tccagatcat gaacaataaa actgtctgct tacataaaca gtaatacaag
     2281 gggtgttatg agccatattc aacgggaaac gtcttgctct aggccgcgat taaattccaa
     2341 catggatgct gatttatatg ggtataaatg ggctcgcgat aatgtcgggc aatcaggtgc
     2401 gacaatctat cgattgtatg ggaagcccga tgcgccagag ttgtttctga aacatggcaa
     2461 aggtagcgtt gccaatgatg ttacagatga gatggtcaga ctaaactggc tgacggaatt
     2521 tatgcctctt ccgaccatca agcattttat ccgtactcct gatgatgcat ggttactcac
     2581 cactgcgatc cccgggaaaa cagcattcca ggtattagaa gaatatcctg attcaggtga
     2641 aaatattgtt gatgcgctgg cagtgttcct gcgccggttg cattcgattc ctgtttgtaa
     2701 ttgtcctttt aacagcgatc gcgtatttcg tctcgctcag gcgcaatcac gaatgaataa
     2761 cggtttggtt gatgcgagtg attttgatga cgagcgtaat ggctggcctg ttgaacaagt
     2821 ctggaaagaa atgcataaac ttttgccatt ctcaccggat tcagtcgtca ctcatggtga
     2881 tttctcactt gataacctta tttttgacga ggggaaatta ataggttgta ttgatgttgg
     2941 acgagtcgga atcgcagacc gataccagga tcttgccatc ctatggaact gcctcggtga
     3001 gttttctcct tcattacaga aacggctttt tcaaaaatat ggtattgata atcctgatat
     3061 gaataaattg cagtttcatt tgatgctcga tgagtttttc taagaattaa ttcatgatcc
     3121 tgcatgacca aaatccctta acgtgagttt tcgttccact gagcgtcaga ccccgtagaa
     3181 aagatcaaag gatcttcttg agatcctttt tttctgcgcg taatctgctg cttgcaaaca
     3241 aaaaaaccac cgctaccagc ggtggtttgt ttgccggatc aagagctacc aactcttttt
     3301 ccgaaggtaa ctggcttcag cagagcgcag ataccaaata ctgtccttct agtgtagccg
     3361 tagttaggcc accacttcaa gaactctgta gcaccgccta catacctcgc tctgctaatc
     3421 ctgttaccag tggctgctgc cagtggcgat aagtcgtgtc ttaccgggtt ggactcaaga
     3481 cgatagttac cggataaggc gcagcggtcg ggctgaacgg ggggttcgtg cacacagccc
     3541 agcttggagc gaacgaccta caccgaactg agatacctac agcgtgagct atgagaaagc
     3601 gccacgcttc ccgaagggag aaaggcggac aggtatccgg taagcggcag ggtcggaaca
     3661 ggagagcgca cgagggagct tccaggggga aacgcctggt atctttatag tcctgtcggg
     3721 tttcgccacc tctgacttga gcgtcgattt ttgtgatgct cgtcaggggg gcggagccta
     3781 tggaaaaacg ccagcaacgc ggccttttta cggttcctgg ccttttgctg gccttttgct
     3841 cacatgttct ttcctgcgtt atcccctgat tctgtggata accgtattac cgcctttgag
     3901 tgagctgata ccgctcgccg cagccgaacg accgagcgca gcgagtcagt gagcgaggaa
     3961 gcggttgagc gcctgatgcg gtattttctc cttacgcatc tgtgcggtat ttcacaccgc
     4021 atatggtgca ctctcagtac aatctgctct gatgccgcat agttaagcca gtatacactc
     4081 cgctatcgct acgtgactgg gtcatggctg cgccccgaca cccgccaaca cccgctgacg
     4141 cgccctgacg ggcttgtctg ctcccggcat ccgcttacag acaagctgtg accgtctccg
     4201 ggagctgcat gtgtcagagg ttttcaccgt catcaccgaa acgcgcgagg cagggtgcct
     4261 tgatgtgggc gccggcggtc gagtggcgac ggcgcggctt gtccgcgccc tggtagattg
     4321 cctggccgta ggccagccat ttttgagcgg ccagcggccg cgataggccg acgcgaagcg
     4381 gcggggcgta gggagcgcag cgaccgaagg gtaggcgctt tttgcagctg atcggctgtg
     4441 cgctggccag acagttatgc acaggccagg cgggttttaa gagttttaat aagttttaaa
     4501 gagttttagg cggaaaaatc gccttttttc tcttttatat cagtcactta catgtgtgac
     4561 cggttcccaa tgtacggctt tgggttccca atgtacgggt tccggttccc aatgtacggc
     4621 tttgggttcc caatgtacgt gctatccaca ggaaagagac cttttcgacc tttttcccct
     4681 gctagggcaa tttgccctag catctgctcc gtacattagg aaccggcgga tgcttcgccc
     4741 tcgatcaggt tgcggtagcg catgactagg atcgggccag cctgccccgc ctcctccttc
     4801 aaatcgtact ccggcaggtc atttgacccg atcagcttgc gcacggtgaa acagaacttc
     4861 ttgaactctc cggcgctgcc actgcgttcg tagatcgtct tgaacaacca tctggcttct
     4921 gccttgcctg cggcgcggcg tgccaggcgg tagagaaaac ggccgatgcc gggatcgatc
     4981 aaaaagtaat cggggtgaac cgtcagcacg tccgggttct tgccttctgt gatctcgcgg
     5041 tacatccaat cagctagctc gatctcgatg tactccggcc gcccggtttc gctctttacg
     5101 atcttgtagc ggctaatcaa ggcttcaccc tcggataccg tcaccaggcg gccgttcttg
     5161 gccttcttcg tacgctgcat ggcaacgtgc gtggtgttta accgaatgca ggtttctacc
     5221 aggtcgtctt tctgctttcc gccatcggct cgccggcaga acttgagtac gtccgcaacg
     5281 tgtggacgga acacgcggcc gggcttgtct cccttccctt cccggtatcg gttcatggat
     5341 tcggttagat gggaaaccgc catcagtacc aggtcgtaat cccacacact ggccatgccg
     5401 gccggccctg cggaaacctc tacgtgcccg tctggaagct cgtagcggat cacctcgcca
     5461 gctcgtcggt cacgcttcga cagacggaaa acggccacgt ccatgatgct gcgactatcg
     5521 cgggtgccca cgtcatagag catcggaacg aaaaaatctg gttgctcgtc gcccttgggc
     5581 ggcttcctaa tcgacggcgc accggctgcc ggcggttgcc gggattcttt gcggattcga
     5641 tcagcggccg cttgccacga ttcaccgggg cgtgcttctg cctcgatgcg ttgccgctgg
     5701 gcggcctgcg cggccttcaa cttctccacc aggtcatcac ccagcgccgc gccgatttgt
     5761 accgggccgg atggtttgcg accgctcacg ccgattcctc gggcttgggg gttccagtgc
     5821 cattgcaggg ccggcagaca acccagccgc ttacgcctgg ccaaccgccc gttcctccac
     5881 acatggggca ttccacggcg tcggtgcctg gttgttcttg attttccatg ccgcctcctt
     5941 tagccgctaa aattcatcta ctcatttatt catttgctca tttactctgg tagctgcgcg
     6001 atgtattcag atagcagctc ggtaatggtc ttgccttggc gtaccgcgta catcttcagc
     6061 ttggtgtgat cctccgccgg caactgaaag ttgacccgct tcatggctgg cgtgtctgcc
     6121 aggctggcca acgttgcagc cttgctgctg cgtgcgctcg gacggccggc acttagcgtg
     6181 tttgtgcttt tgctcatttt ctctttacct cattaactca aatgagtttt gatttaattt
     6241 cagcggccag cgcctggacc tcgcgggcag cgtcgccctc gggttctgat tcaagaacgg
     6301 ttgtgccggc ggcggcagtg cctgggtagc tcacgcgctg cgtgatacgg gactcaagaa
     6361 tgggcagctc gtacccggcc agcgcctcgg caacctcacc gccgatgcgc gtgcctttga
     6421 tcgcccgcga cacgacaaag gccgcttgta gccttccatc cgtgacctca atgcgctgct
     6481 taaccagctc caccaggtcg gcggtggccc atatgtcgta agggcttggc tgcaccggaa
     6541 tcagcacgaa gtcggctgcc ttgatcgcgg acacagccaa gtccgccgcc tggggcgctc
     6601 cgtcgatcac tacgaagtcg cgccggccga tggccttcac gtcgcggtca atcgtcgggc
     6661 ggtcgatgcc gacaacggtt agcggttgat cttcccgcac ggccgcccaa tcgcgggcac
     6721 tgccctgggg atcggaatcg actaacagaa catcggcccc ggcgagttgc agggcgcggg
     6781 ctagatgggt tgcgatggtc gtcttgcctg acccgccttt ctggttaagt acagcgataa
     6841 ccttcatgcg ttccccttgc gtatttgttt atttactcat cgcatcatat acgcagcgac
     6901 cgcatgacgc aagctgtttt actcaaatac acatcacctt tttagacggc ggcgctcggt
     6961 ttcttcagcg gccaagctgg ccggccaggc cgccagcttg gcatcagaca aaccggccag
     7021 gatttcatgc agccgcacgg ttgagacgtg cgcgggcggc tcgaacacgt acccggccgc
     7081 gatcatctcc gcctcgatct cttcggtaat gaaaaacggt tcgtcctggc cgtcctggtg
     7141 cggtttcatg cttgttcctc ttggcgttca ttctcggcgg ccgccagggc gtcggcctcg
     7201 gtcaatgcgt cctcacggaa ggcaccgcgc cgcctggcct cggtgggcgt cacttcctcg
     7261 ctgcgctcaa gtgcgcggta cagggtcgag cgatgcacgc caagcagtgc agccgcctct
     7321 ttcacggtgc ggccttcctg gtcgatcagc tcgcgggcgt gcgcgatctg tgccggggtg
     7381 agggtagggc gggggccaaa cttcacgcct cgggccttgg cggcctcgcg cccgctccgg
     7441 gtgcggtcga tgattaggga acgctcgaac tcggcaatgc cggcgaacac ggtcaacacc
     7501 atgcggccgg ccggcgtggt ggtgtcggcc cacggctctg ccaggctacg caggcccgcg
     7561 ccggcctcct ggatgcgctc ggcaatgtcc agtaggtcgc gggtgctgcg ggccaggcgg
     7621 tctagcctgg tcactgtcac aacgtcgcca gggcgtaggt ggtcaagcat cctggccagc
     7681 tccgggcggt cgcgcctggt gccggtgatc ttctcggaaa acagcttggt gcagccggcc
     7741 gcgtgcagtt cggcccgttg gttggtcaag tcctggtcgt cggtgctgac gcgggcatag
     7801 cccagcaggc cagcggcggc gctcttgttc atggcgtaat gtctccggtt ctagtcgcaa
     7861 gtattctact ttatgcgact aaaacacgcg acaagaaaac gccaggaaaa gggcagggcg
     7921 gcagcctgtc gcgtaactta ggacttgtgc gacatgtcgt tttcagaaga cggctgcact
     7981 gaacgtcaga agccgactgc actatagcag cggaggggtt ggatcaaagt actttaaagt
     8041 actttaaagt actttaaagt actttgatcc cgaggggaac cctgtggttg gcatgcacat
     8101 acaaatggac gaacggataa accttttcac gcccttttaa atatccgatt attctaataa
     8161 acgctctttt ctcttaggtt tacccgccaa tatatcctgt caaacactga tagtttaaac
     8221 tgaaggcggg aaacgacaat ctgatccaag ctcaagctca ttcgccattc aggctgcgca
     8281 actgttggga agggcgatcg gtgcgggcct cttcgctatt acgccagctg gcgaaagggg
     8341 gatgtgctgc aaggcgatta agttgggtaa cgccagggtt ttcccagtca cgacgttgta
     8401 aaacgacggc cagtgccaag cttggcgcgc ctcctgctga gcctcgacat gttgtcgcaa
     8461 aattcgccct ggacccgccc aacgatttgt cgtcactgtc aaggtttgac ctgcacttca
     8521 tttggggccc acatacacca aaaaaatgct gcataattct cggggcagca agtcggttac
     8581 ccggccgccg tgctggaccg ggttgaatgg tgcccgtaac tttcggtaga gcggacggcc
     8641 aatactcaac ttcaaggaat ctcacccatg cgcgccggcg gggaaccgga gttcccttca
     8701 gtgagcgtta ttagttcgcc gctcggtgtg tcgtagatac tagcccctgg ggcacttttg
     8761 aaatttgaat aagatttatg taatcagtct tttaggtttg accggttctg ccgctttttt
     8821 taaaattgga tttgtaataa taaaacgcaa ttgtttgtta ttgtggcgct ctatcataga
     8881 tgtcgctata aacctattca gcacaatata ttgttttcat tttaatattg tacatataag
     8941 tagtagggta caatcagtaa attgaacgga gaatattatt cataaaaata cgatagtaac
     9001 gggtgatata ttcattagaa tgaaccgaaa ccggcggtaa ggatctgagc tacacatgct
     9061 caggtttttt acaacgtgca caacagaatt gaaagcaaat atcatgcgat cataggcgtc
     9121 tcgcatatct cattaaagca ggactctagg gactagtgtc gacctgcaga aaaaaagcac
     9181 cgactcggtg ccactttttc aagttgataa cggactagcc ttattttaac ttgctatttc
     9241 tagctctaaa actcggcaga agctttattg tccaagtctg atgcagcaag cgagtttata
     9301 aaccggtcag aactctgctg gacaggcgag gtgggactaa actaagagga actgctgcgt
     9361 tgctctcccc aatcgtgaac acgtcgacca cccgacaaaa gcccgatcat gcgggcctaa
     9421 aagcccagcg ctagaccgtt gctgaactca cgtgggctgc atctcactat gcgacccaga
     9481 tcagtgagag ctagagggca gttatcttca gctctctcgt agttcctctg atcaatattc
     9541 ctagttcgat tccctcctag cagtgagtaa caatgtgctc cttgataaat ataaatgtgt
     9601 tgagcaccag aactgtcaga ataacgggct tggtcaaaaa aagcaccgac tcggtgccac
     9661 tttttcaagt tgataacgga ctagccttat tttaacttgc tatttctagc tctaaaacta
     9721 gacatcggat ccgggtccca agtctgatgc agcaagcgag tttataaacc ggtcagaact
     9781 ctgctggaca ggcgaggtgg gactaaacta agaggaactg ctgcgttgct ctccccaatc
     9841 gtgaacacgt cgaccacccg acaaaagccc gatcatgcgg gcctaaaagc ccagcgctag
     9901 accgttgctg aactcacgtg ggctgcatct cactatgcga cccagatcag tgagagctag
     9961 agggcagtta tcttcagctc tctcgtagtt cctctgatca atattcctag ttcgattccc
    10021 tcctagcagt gagtaacaat gtgctccttg ataaatataa atgtgttgag caccagaact
    10081 gtcagaataa cgggcttggt caaaaaaagc accgactcgg tgccactttt tcaagttgat
    10141 aacggactag ccttatttta acttgctatt tctagctcta aaacatccgg tgaattcacg
    10201 ttaccaagtc tgatgcagca agcgagttta taaaccggtc agaactctgc tggacaggcg
    10261 aggtgggact aaactaagag gaactgctgc gttgctctcc ccaatcgtga acacgtcgac
    10321 cacccgacaa aagcccgatc atgcgggcct aaaagcccag cgctagaccg ttgctgaact
    10381 cacgtgggct gcatctcact atgcgaccca gatcagtgag agctagaggg cagttatctt
    10441 cagctctctc gtagttcctc tgatcaatat tcctagttcg attccctcct agcagtgagt
    10501 aacaatgtgc tccttgataa atataaatgt gttgagcacc agaactgtca gaataacggg
    10561 cttggtcgcg gccgcgagct cggcaacttt tgtatacaaa gttggcatta taaaaaagca
    10621 ttgctcatca atttgttgca acgaacaggt cactatcagt caaaataaaa tcattattgg
    10681 gcccgagctt aagactggcc gtcgttttac aacgtcgtga ctgggaaaac atccatgcaa
    10741 gcgttaacgc gagagtaggg aacaattcgc cctttccgga agctgtcgag gggggatcaa
    10801 ttcccgatct agtaacatag atgacaccgc gcgcgataat ttatcctagt ttgcgcgcta
    10861 tattttgttt tctatcgcgt attaaatgta taattgcggg actctaatca taaaaaccca
    10921 tctcataaat aacgtcatgc attacatgtt aattattaca tgcttaacgt aattcaacag
    10981 aaattatatg ataatcatcg caagaccggc aacaggattc aatcttaaga aactttattg
    11041 ccaaatgttt gaacgatcgg acgtctcact tcttcttctt tgcttgccct gccttcttgg
    11101 ttgctgcggg tctcttatcc acgccgagtt gtgagaggtc gatcctcgtc tcgtacaggc
    11161 cggtgatcga ctggtggatg agggtcgcgt ccaggacctc cttcgtggag gtgtatctct
    11221 tccgatcgat cgtggtgtcg aagtacttga aagcagcagg agcgccgagg ttcgtcaggg
    11281 tgaagagatg gatgatgttc tccgcttgct ctctgatggg cttgtcccgg tgcttgttgt
    11341 aggcggagag gaccttatcc aggttcgcgt cggcgaggat cacgcgcttg ctgaactcgg
    11401 agatttgctc gatgatctcg tcgaggtaat gcttgtgctg ctcgacgaac agctgctttt
    11461 gctcgttgtc ctccgggctg cccttgagct tctcgtagtg ggaagccagg tagaggaagt
    11521 tcacgtactt gcttggcagc gcgagctcgt tccccttctg gagctcgcca gcggaagcca
    11581 gcattctctt cctgccgttc tccagctcga agagagagta cttcgggagc ttgatgatca
    11641 ggtccttctt cacctccttg tagcccttgg cctccaggaa gtcgattggg ttcttctcga
    11701 agctggacct ctccatgatg gtgatcccca ggagctcctt cacgctcttg agcttcttgg
    11761 acttgccctt ctcaaccttc gccacaacca ggaccgagta ggccacggta gggctgtcga
    11821 acccgccgta cttctttggg tcccagtcct tctttctggc gatgagcttg tcgctgttcc
    11881 gcttaggcag gatagactcc tttgagaacc cgcccgtttg gacctcggtc ttcttgacga
    11941 tgttcacctg gggcatggag agaaccttgc ggacggtcgc gaaatccctg cccttgtccc
    12001 acacgatctc ccccgtctcg ccgttggtct cgatgagcgg tctcttccgg atctcgccgt
    12061 tggccagcgt gatctcggtc ttgaagaagt tcatgatgtt tgagtagaag aagtacttgg
    12121 cggtagcctt gccgatctct tgctccgact tggcgatcat cttgcgcaca tcgtaaacct
    12181 tgtagtcccc gtacacgaac tcggactcca gctttgggta cttcttgatc agagcggtgc
    12241 cgaccacagc gttgaggtaa gcgtcatggg catggtggta gttgttgatc tcgcgaacct
    12301 tgtagaactg gaaatccttc ctgaagtcgg agacgagctt agacttcagg gtgatcacct
    12361 taacctccct gatcagcttg tcgttctcat cgtacttcgt gttcatccga gagtcgagga
    12421 tttgcgcaac gtgcttcgtg atttgtctgg tctcgaccag ctgccgcttg atgaagccgg
    12481 ccttgtccag ctctgagagc ccgcctctct cagccttggt gaggttgtcg aacttccttt
    12541 gcgtgatcag cttggcgttc aggagctgcc tccagtagtt cttcatcttc ttaacgacct
    12601 cctcagatgg aacgttatct gacttgccgc ggttcttgtc cgacctggtg aggaccttgt
    12661 tgtcgatgga gtcatccttc aggaaagact ggggaacgat atgatcgacg tcgtaatcgc
    12721 tgaggcggtt gatatccagc tcttggtcca cgtacatatc cctgccgttc tggaggtagt
    12781 acaggtagag cttctcgttc tgcagttggg tgttctccac tgggtgctcc ttgaggattt
    12841 gggaccccag ctccttgatg ccctcctcga tgcgcttcat gcgctcccta gagttctttt
    12901 gccccttctg cgtggtttgg ttctctctgg ccatctcgat gacgatgttc tcaggcttgt
    12961 gccggcccat gaccttcacg agctcgtcca caaccttcac ggtctggagg atgcccttct
    13021 tgatcgcggg ggagccagcg aggttcgcga tatgctcgtg cagcgagtcc ccctggccgc
    13081 tcacttgagc cttttggata tcctccttga aggtgaggct gtcatcgtgg atcagttgca
    13141 tgaagttcct gttggcgaag ccatcggact tcaggaagtc gaggatggtc ttcccggact
    13201 gcttgtcccg gatgccgttg atgagcttgc gggacagcct cccccagccg gtgtatctcc
    13261 ggcgcttgag ttgcttcatg accttgtcat cgaagagatg ggcgtacgtc ttcaggcgct
    13321 cctcgatcat ctccctgtcc tcgaacagcg tgagggtcag cacgatgtcc tccaggatat
    13381 cctcgttctc ctcgttgtcc aggaagtcct tatccttgat gatcttcagg agatcgtggt
    13441 aggtcccgag gctggcgttg aagcggtcct caacgccgct gatctcgacc gaatcgaagc
    13501 actcgatctt cttgaagtag tcctccttga gttgcttaac cgtgaccttc cggttggtct
    13561 tgaacaggag gtccacgata gccttcttct gctccccgga caggaacgct ggcttgcgca
    13621 tgccctcggt gacgtacttc accttcgtga gctcgttgta gacggtgaag tactcgtaca
    13681 ggagcgagtg cttagggagc accttctcgt tgggcaggtt cttgtcgaag ttggtcatcc
    13741 tctcgatgaa cgactgagcg ctagcgccct tgtccaccac ctcctcgaag ttccacggcg
    13801 tgatggtctc ctcagacttg cgggtcatcc aagcgaatct tgagttcccc cgcgcgagag
    13861 ggccgacgta gtatgggatt ctgaaggtca ggatcttctc gatcttctcc cggttatcct
    13921 tgaggaaagg gtagaagtcc tcttgccttc tcaggatggc gtgcagctcc ccgagatgga
    13981 tttggtgggg gatgctgccg ttatcgaagg ttctctgctt ccgcaggagg tcctccctgt
    14041 tgagcttcac caggagctcc tccgtgccgt ccatcttctc caggattggc ttgatgaact
    14101 tgtagaactc ctcttgtgag gccccgccgt cgatgtaccc agcgtagccg ttcttcgact
    14161 gatcgaagaa aatctccttg tacttctccg ggagctgttg gcggaccagc gccttcagga
    14221 gggtcagatc ctgatggtgc tcgtcgtagc gcttgatcat ggaggcagag agtggagcct
    14281 tcgtgatctc ggtgttcacg cggaggatat ctgacaggag gatggcgtcc gacaggttct
    14341 tggcagcgag gaacaggtcc gcgtattgat cgccgatctg ggccaggagg ttatcgaggt
    14401 catcgtcgta ggtgtccttg gagagttgca gcttggcgtc ctcagcgaga tcgaagttcg
    14461 acttgaagtt cggggtgagc cccaggctga gagcgatgag gttcccgaac aggccgttct
    14521 tcttctcgcc tgggagctga gcgatcaggt tctccagcct cctggacttc gagagcctcg
    14581 cggacaggat agccttcgcg tccacgccag aggcgttgat cgggttctcc tcgaagagtt
    14641 ggttgtaggt ctgcacgagt tggatgaaca gcttgtcaac atcgctgttg tctgggttga
    14701 gatccccctc gatcaggaaa tggccgcgga acttgatcat gtgggccaga gcgaggtaga
    14761 tcagtctgag gtccgcctta tcggtggagt ccacgagctt cttccgcaga tggtagatcg
    14821 tagggtactt ctcgtggtag gcaacctcgt ccacgatgtt gccgaagatg ggatgccgct
    14881 cgtgcttctt atcctcctcc acgaggaaag actcctccag gcggtggaag aatgaatcgt
    14941 caaccttggc catctcgttg gagaaaatct cttggaggta gcagatcctg ttcttccttc
    15001 tcgtgtaccg gcgcctagcg gttctcttga gcctcgtagc ctcagcggtc tccccgctgt
    15061 cgaacaggag agcgccgatg aggttcttct tgatggaatg gcggtcggtg ttccccagga
    15121 ccttgaactt cttagagggc accttgtact cgtcggtgat cacggcccag ccaactgagt
    15181 tcgtcccgat gtcgaggccg atcgagtact tcttgtcagc agccggcacc ccgtggatgc
    15241 caaccttcct cttcttcttt ggagccatct tgtcgtcgtc gtccttgtag tcgatgtcgt
    15301 ggtccttgta gtccccgtcg tggtccttgt agtcgctaga agccatggtg aagggcgaat
    15361 tcggagcctg cttttttgta caaacttgta tgcagaagta acaccaaaca acagggtgag
    15421 catcgacaaa agaaacagta ccaagcaaat aaatagcgta tgaaggcagg gctaaaaaaa
    15481 tccacatata gctgctgcat atgccatcat ccaagtatat caagatcaaa ataattataa
    15541 aacatacttg tttattataa tagataggta ctcaaggtta gagcatatga atagatgctg
    15601 catatgccat catgtatatg catcagtaaa acccacatca acatgtatac ctatcctaga
    15661 tcgatatttc catccatctt aaactcgtaa ctatgaagat gtatgacaca cacatacagt
    15721 tccaaaatta ataaatacac caggtagttt gaaacagtat tctactccga tctagaacga
    15781 atgaacgacc gcccaaccac accacatcat cacaaccaag cgaacaaaaa gcatctctgt
    15841 atatgcatca gtaaaacccg catcaacatg tatacctatc ctagatcgat atttccatcc
    15901 atcatcttca attcgtaact atgaatatgt atggcacaca catacagatc caaaattaat
    15961 aaatccacca ggtagtttga aacagaatta attctactcc gatctagaac gaccgcccaa
    16021 ccagaccaca tcatcacaac caagacaaaa aaaagcatga aaagatgacc cgacaaacaa
    16081 gtgcacggca tatattgaaa taaaggaaaa gggcaaacca aaccctatgc aacgaaacaa
    16141 aaaaaatcat gaaatcgatc ccgtctgcgg aacggctaga gccatcccag gattccccaa
    16201 agagaaacac tggcaagtta gcaatcagaa cgtgtctgac gtacaggtcg catccgtgta
    16261 cgaacgctag cagcacggat ctaacacaaa cacggatcta acacaaacat gaacagaagt
    16321 agaactaccg ggccctaacc atggaccgga acgccgatct agagaaggta gagagggggg
    16381 gggggaggac gagcggcgta ccttgaagcg gaggtgccga cgggtggatt tgggggagat
    16441 ctggttgtgt gtgtgtgcgc tccgaacaac acgaggttgg ggaaagaggg tgtggagggg
    16501 gtgtctattt attacggcgg gcgaggaagg gaaagcgaag gagcggtggg aaaggaatcc
    16561 cccgtagctg ccggtgccgt gagaggagga ggaggccgcc tgccgtgccg gctcacgtct
    16621 gccgctccgc cacgcaattt ctggatgccg acagcggagc aagtccaacg gtggagcgga
    16681 actctcgaga ggggtccaga ggcagcgaca gagatgccgt gccgtctgct tcgcttggcc
    16741 cgacgcgacg ctgctggttc gctggttggt gtccgttaga ctcgtcgacg gcgtttaaca
    16801 ggctggcatt atctactcga aacaagaaaa atgtttcctt agttttttta atttcttaaa
    16861 gggtatttgt ttaattttta gtcactttat tttattctat tttatatcta aattattaaa
    16921 taaaaaaact aaaatagagt tttagttttc ttaatttaga ggctaaaata gaataaaata
    16981 gatgtactaa aaaaattagt ctataaaaac cattaaccct aaaccctaaa tggatgtact
    17041 aataaaatgg atgaagtatt atataggtga agctatttgc aaaaaaaaag gagaacacat
    17101 gcacactaaa aagataaaac tgtagagtcc tgttgtcaaa atactcaatt gtcctttaga
    17161 ccatgtctaa ctgttcattt atatgattct ctaaaacact gatattattg tagtactata
    17221 gattatatta ttcgtagagt aaagtttaaa tatatgtata aagatagata aactgcactt
    17281 caaacaagtg tgacaaaaaa aatatgtggt aattttttat aacttagaca tgcaatgctc
    17341 attatctcta gagaggggca cgaccgggtc acgctgcact gcattggaag ggcgaattcg
    17401 tttaattccc gatctagtaa catagatgac accgcgcgcg ataatttatc ctagtttgcg
    17461 cgctatattt tgttttctat cgcgtattaa atgtataatt gcgggactct aatcataaaa
    17521 acccatctca taaataacgt catgcattac atgttaatta ttacatgctt aacgtaattc
    17581 aacagaaatt atatgataat catcgcaaga ccggcaacag gattcaatct taagaaactt
    17641 tattgccaaa tgtttgaacg atcggggaaa ttcgagctcg atatcacgcg tccgcggctg
    17701 cagctgaatt aacgccgaat taattcgggg gatctggatt ttagtactgg attttggttt
    17761 taggaattag aaattttatt gatagaagta ttttacaaat acaaatacat actaagggtt
    17821 tcttatatgc tcaacacatg agcgaaaccc tataggaacc ctaattccct tatctgggaa
    17881 ctactcacac attattatgg agaaactcga gcttgtcgat cgacagatcc cggtcggcat
    17941 ctactctatt tctttgccct cggacgagtg ctggggcgtc ggtttccact atcggcgagt
    18001 acttctacac agccatcggt ccagacggcc gcgcttctgc gggcgatttg tgtacgcccg
    18061 acagtcccgg ctccggatcg gacgattgcg tcgcatcgac cctgcgccca agctgcatca
    18121 tcgaaattgc cgtcaaccaa gctctgatag agttggtcaa gaccaatgcg gagcatatac
    18181 gcccggagtc gtggcgatcc tgcaagctcc ggatgcctcc gctcgaagta gcgcgtctgc
    18241 tgctccatac aagccaacca cggcctccag aagaagatgt tggcgacctc gtattgggaa
    18301 tccccgaaca tcgcctcgct ccagtcaatg accgctgtta tgcggccatt gtccgtcagg
    18361 acattgttgg agccgaaatc cgcgtgcacg aggtgccgga cttcggggca gtcctcggcc
    18421 caaagcatca gctcatcgag agcctgcgcg acggacgcac tgacggtgtc gtccatcaca
    18481 gtttgccagt gatacacatg gggatcagca atcgcgcata tgaaatcacg ccatgtagtg
    18541 tattgaccga ttccttgcgg tccgaatggg ccgaacccgc tcgtctggct aagatcggcc
    18601 gcagcgatcg catccatagc ctccgcgacc ggttgtagaa cagcgggcag ttcggtttca
    18661 ggcaggtctt gcaacgtgac accctgtgaa cggcgggaga tgcaataggt caggctctcg
    18721 ctaaactccc caatgtcaag cacttccgga atcgggagcg cggccgatgc aaagtgccga
    18781 taaacata
//
