# Supplementary material for: Rapid one-step CRISPR-cas vector assembly by isothermal spacer removal linearization and sequence-ligation independent cloning (ISRL-SLIC)
Source: MethodsX. 2025 Aug 15;15:103567. doi: 10.1016/j.mex.2025.103567 (PMC12395069; doi:10.1016/j.mex.2025.103567)
Supplement: Supplementary file 4 [file mmc4.zip › pt3ps_4.gb]

LOCUS       pT3PS_#4               17857 bp ds-DNA     circular     27-SEP-2024
DEFINITION  .
COMMENT     Imported using the Genbank importer. File name: consensus_pLann.gbk
            Annotated with pLannotate v1.2.0
FEATURES             Location/Qualifiers
     CDS             281..910
                     /label="pVS1 StaA"
                     /ApEinfo_revcolor="#84b0dc"
                     /ApEinfo_fwdcolor="#84b0dc"
                     /note="pLannotate"
                     /database="snapgene"
                     /identity="100.0"
                     /match_length="100.0"
                     /fragment="False"
                     /other="CDS"
                     /translation="MKVIAVLNQKGGSGKTTIATHLARALQLAGADVLLVDSDPQGSARDWAAVREDQPLTVVGIDRPTIDRDVKAIGRRDFVVIDGAPQAADLAVSAIKAADFVLIPVQPSPYDIWATADLVELVKQRIEVTDGRLQAAFVVSRAIKGTRIGGEVAEALAGYELPILESRITQRVSYPGTAAAGTTVLESEPEGDAAREVQALAAEIKSKLI*"
     CDS             1339..2412
                     /label="pVS1 RepA"
                     /ApEinfo_revcolor="#84b0dc"
                     /ApEinfo_fwdcolor="#84b0dc"
                     /note="pLannotate"
                     /database="snapgene"
                     /identity="100.0"
                     /match_length="100.0"
                     /fragment="False"
                     /other="CDS"
                     /translation="VSGRKPSGPVQIGAALGDDLVEKLKAAQAAQRQRIEAEARPGESWQAAADRIRKESRQPPAAGAPSIRKPPKGDEQPDFFVPMLYDVGTRDSRSIMDVAVFRLSKRDRRAGEVIRYELPDGHVEVSAGPAGMASVWDYDLVLMAVSHLTESMNRYREGKGDKPGRVFRPHVADVLKFCRRADGGKQKDDLVETCIRLNTTHVAMQRTKKAKNGRLVTVSEGEALISRYKIVKSETGRPEYIEIELADWMYREITEGKNPDVLTVHPDYFLIDPGIGRFLYRLARRAAGKAEARWLFKTIYERSGSAGEFKKFCFTVRKLIGSNDLPEYDLKEEAGQAGPILVMRYRNLIEGEASAGS*"
     rep_origin      2478..2672
                     /label="pVS1 oriV"
                     /ApEinfo_revcolor="#f58a5e"
                     /ApEinfo_fwdcolor="#f58a5e"
                     /note="pLannotate"
                     /database="snapgene"
                     /identity="100.0"
                     /match_length="100.0"
                     /fragment="False"
                     /other="rep_origin"
     CDS             2875..2914
                     /label="rop (fragment)"
                     /ApEinfo_revcolor="#84b0dc"
                     /ApEinfo_fwdcolor="#84b0dc"
                     /note="pLannotate"
                     /database="snapgene"
                     /identity="100.0"
                     /match_length="20.8"
                     /fragment="True"
                     /other="CDS"
                     /translation="LPRAFR**R*KPL"
     misc_feature    3016..3156
                     /label="bom"
                     /ApEinfo_revcolor="#9eafd2"
                     /ApEinfo_fwdcolor="#9eafd2"
                     /note="pLannotate"
                     /database="snapgene"
                     /identity="100.0"
                     /match_length="100.0"
                     /fragment="False"
                     /other="misc_feature"
     rep_origin      complement(3342..3930)
                     /label="ori"
                     /ApEinfo_revcolor="#75c6a9"
                     /ApEinfo_fwdcolor="#75c6a9"
                     /note="pLannotate"
                     /database="snapgene"
                     /identity="100.0"
                     /match_length="100.0"
                     /fragment="False"
                     /other="rep_origin"
     CDS             complement(4025..4840)
                     /label="KanR"
                     /ApEinfo_revcolor="#84b0dc"
                     /ApEinfo_fwdcolor="#84b0dc"
                     /note="pLannotate"
                     /database="snapgene"
                     /identity="99.8"
                     /match_length="100.0"
                     /fragment="False"
                     /other="CDS"
                     /translation="MSHIQRETSCSRPRLNSNMDADLYGYKWARDNVGQSGATIYRLYGKPDAPELFLKHGKGSVANDVTDEMVRLNWLTEFMPLPTIKHFIRTPDDAWLLTTAIPGKTAFQVLEEYPDSGENIVDALAVFLRRLHSIPVCNCPFNSDRVFRLAQAQSRMNNGLVDASDFDDERNGWPVEQVWKEMHKLLPFSPDSVVTHGDFSLDNLIFDEGKLIGCIDVGRVGIADRYQDLAILWNCLGEFSPSLQKRLFQKYGIDNPDMNKLQFHLMLDEFF*"
     misc_feature    5133..5157
                     /label="LB T-DNA repeat"
                     /ApEinfo_revcolor="#d6b295"
                     /ApEinfo_fwdcolor="#d6b295"
                     /note="pLannotate"
                     /database="snapgene"
                     /identity="100.0"
                     /match_length="100.0"
                     /fragment="False"
                     /other="misc_feature"
     CDS             5233..5321
                     /label="lacI (fragment)"
                     /ApEinfo_revcolor="#84b0dc"
                     /ApEinfo_fwdcolor="#84b0dc"
                     /note="pLannotate"
                     /database="snapgene"
                     /identity="100.0"
                     /match_length="8.2"
                     /fragment="True"
                     /other="CDS"
                     /translation="PIRKPPLPARWPIH*CSWHDRFPDWKAGS"
     protein_bind    5334..5355
                     /label="CAP binding site"
                     /ApEinfo_revcolor="#faac61"
                     /ApEinfo_fwdcolor="#faac61"
                     /note="pLannotate"
                     /database="snapgene"
                     /identity="100.0"
                     /match_length="100.0"
                     /fragment="False"
                     /other="protein_bind"
     promoter        5370..5400
                     /label="lac promoter"
                     /ApEinfo_revcolor="#85dae9"
                     /ApEinfo_fwdcolor="#85dae9"
                     /note="pLannotate"
                     /database="snapgene"
                     /identity="100.0"
                     /match_length="100.0"
                     /fragment="False"
                     /other="promoter"
     protein_bind    5404..5426
                     /label="lac operator (fragment)"
                     /ApEinfo_revcolor="#c6c9d1"
                     /ApEinfo_fwdcolor="#c6c9d1"
                     /note="pLannotate"
                     /database="snapgene"
                     /identity="100.0"
                     /match_length="92.0"
                     /fragment="True"
                     /other="protein_bind"
     misc_feature    5475..5516
                     /label="MCS (fragment)"
                     /ApEinfo_revcolor="#ffef86"
                     /ApEinfo_fwdcolor="#ffef86"
                     /note="pLannotate"
                     /database="snapgene"
                     /identity="100.0"
                     /match_length="73.7"
                     /fragment="True"
                     /other="misc_feature"
     promoter        5535..6377
                     /label="Act1 promoter"
                     /ApEinfo_revcolor="#c6c9d1"
                     /ApEinfo_fwdcolor="#c6c9d1"
                     /note="pLannotate"
                     /database="snapgene"
                     /identity="97.2"
                     /match_length="101.4"
                     /fragment="False"
                     /other="promoter"
     CDS             6378..6403
                     /label="9xHis (fragment)"
                     /ApEinfo_revcolor="#84b0dc"
                     /ApEinfo_fwdcolor="#84b0dc"
                     /note="pLannotate"
                     /database="snapgene"
                     /identity="96.2"
                     /match_length="96.3"
                     /fragment="True"
                     /other="CDS"
                     /translation="TTTTTTTS"
     CDS             6945..7970
                     /label="HygR"
                     /ApEinfo_revcolor="#84b0dc"
                     /ApEinfo_fwdcolor="#84b0dc"
                     /note="pLannotate"
                     /database="snapgene"
                     /identity="99.2"
                     /match_length="100.0"
                     /fragment="False"
                     /other="CDS"
                     /translation="MKKPELTATSVEKFLIEKFDSVSDLMQLSEGEESRAFSFDVGGRGYVLRVNSCADGFYKDRYVYRHFASAALPIPEVLDIGEFSESLTYCISRRSQGVTLQDLPETELPAVLQPVAEAMDAIAAADLSQTSGFGPFGPQGIGQYTTWRDFICAIADPHVYHWQTVMDDTVSASVAQALDELMLWAEDCPEVRHLVHADFGSNNVLTDNGRITAVIDWSEAMFGDSQYEVANIFFWRPWLACMEQQTRYFERRHPELAGSPRLRAYMLRIGLDQLYQSLVDGNFDDAAWAQGRCDAIVRSGAGTVGRTQIARRSAAVWTDGCVEVLADSGNRRPSTRPRAKK*"
     polyA_signal    8011..8185
                     /label="CaMV poly(A) signal"
                     /ApEinfo_revcolor="#faac61"
                     /ApEinfo_fwdcolor="#faac61"
                     /note="pLannotate"
                     /database="snapgene"
                     /identity="100.0"
                     /match_length="100.0"
                     /fragment="False"
                     /other="polyA_signal"
     terminator      8253..8505
                     /label="NOS terminator"
                     /ApEinfo_revcolor="#b7e6d7"
                     /ApEinfo_fwdcolor="#b7e6d7"
                     /note="pLannotate"
                     /database="snapgene"
                     /identity="100.0"
                     /match_length="100.0"
                     /fragment="False"
                     /other="terminator"
     promoter        8533..10526
                     /label="Ubi promoter"
                     /ApEinfo_revcolor="#d6b295"
                     /ApEinfo_fwdcolor="#d6b295"
                     /note="pLannotate"
                     /database="snapgene"
                     /identity="100.0"
                     /match_length="99.9"
                     /fragment="False"
                     /other="promoter"
     protein_bind    10528..10552
                     /label="attB1"
                     /ApEinfo_revcolor="#c6c9d1"
                     /ApEinfo_fwdcolor="#c6c9d1"
                     /note="pLannotate"
                     /database="snapgene"
                     /identity="100.0"
                     /match_length="100.0"
                     /fragment="False"
                     /other="protein_bind"
     misc_feature    10571..14851
                     /label="TaCas9"
                     /ApEinfo_revcolor="#faac61"
                     /ApEinfo_fwdcolor="#faac61"
     CDS             10625..10648
                     /label="5xFLAG (fragment)"
                     /ApEinfo_revcolor="#84b0dc"
                     /ApEinfo_fwdcolor="#84b0dc"
                     /note="pLannotate"
                     /database="snapgene"
                     /identity="95.8"
                     /match_length="18.2"
                     /fragment="True"
                     /other="CDS"
                     /translation="DYKDDDDK"
     CDS             10700..14800
                     /label="cas9"
                     /ApEinfo_revcolor="#84b0dc"
                     /ApEinfo_fwdcolor="#84b0dc"
                     /note="pLannotate"
                     /database="swissprot"
                     /identity="99.9"
                     /match_length="99.9"
                     /fragment="False"
                     /other="CDS"
                     /translation="DKKYSIGLDIGTNSVGWAVITDEYKVPSKKFKVLGNTDRHSIKKNLIGALLFDSGETAEATRLKRTARRRYTRRKNRICYLQEIFSNEMAKVDDSFFHRLEESFLVEEDKKHERHPIFGNIVDEVAYHEKYPTIYHLRKKLVDSTDKADLRLIYLALAHMIKFRGHFLIEGDLNPDNSDVDKLFIQLVQTYNQLFEENPINASGVDAKAILSARLSKSRRLENLIAQLPGEKKNGLFGNLIALSLGLTPNFKSNFDLAEDAKLQLSKDTYDDDLDNLLAQIGDQYADLFLAAKNLSDAILLSDILRVNTEITKAPLSASMIKRYDEHHQDLTLLKALVRQQLPEKYKEIFFDQSKNGYAGYIDGGASQEEFYKFIKPILEKMDGTEELLVKLNREDLLRKQRTFDNGSIPHQIHLGELHAILRRQEDFYPFLKDNREKIEKILTFRIPYYVGPLARGNSRFAWMTRKSEETITPWNFEEVVDKGASAQSFIERMTNFDKNLPNEKVLPKHSLLYEYFTVYNELTKVKYVTEGMRKPAFLSGEQKKAIVDLLFKTNRKVTVKQLKEDYFKKIECFDSVEISGVEDRFNASLGTYHDLLKIIKDKDFLDNEENEDILEDIVLTLTLFEDREMIEERLKTYAHLFDDKVMKQLKRRRYTGWGRLSRKLINGIRDKQSGKTILDFLKSDGFANRNFMQLIHDDSLTFKEDIQKAQVSGQGDSLHEHIANLAGSPAIKKGILQTVKVVDELVKVMGRHKPENIVIEMARENQTTQKGQKNSRERMKRIEEGIKELGSQILKEHPVENTQLQNEKLYLYYLQNGRDMYVDQELDINRLSDYDVDHIVPQSFLKDDSIDNKVLTRSDKNRGKSDNVPSEEVVKKMKNYWRQLLNAKLITQRKFDNLTKAERGGLSELDKAGFIKRQLVETRQITKHVAQILDSRMNTKYDENDKLIREVKVITLKSKLVSDFRKDFQFYKVREINNYHHAHDAYLNAVVGTALIKKYPKLESEFVYGDYKVYDVRKMIAKSEQEIGKATAKYFFYSNIMNFFKTEITLANGEIRKRPLIETNGETGEIVWDKGRDFATVRKVLSMPQVNIVKKTEVQTGGFSKESILPKRNSDKLIARKKDWDPKKYGGFDSPTVAYSVLVVAKVEKGKSKKLKSVKELLGITIMERSSFEKNPIDFLEAKGYKEVKKDLIIKLPKYSLFELENGRKRMLASAGELQKGNELALPSKYVNFLYLASHYEKLKGSPEDNEQKQLFVEQHKHYLDEIIEQISEFSKRVILADANLDKVLSAYNKHRDKPIREQAENIIHLFTLTNLGAPAAFKYFDTTIDRKRYTSTKEVLDATLIHQSITGLYETRIDLSQLGVD"
     terminator      14859..15111
                     /label="NOS terminator"
                     /ApEinfo_revcolor="#ff9ccd"
                     /ApEinfo_fwdcolor="#ff9ccd"
                     /note="pLannotate"
                     /database="snapgene"
                     /identity="100.0"
                     /match_length="100.0"
                     /fragment="False"
                     /other="terminator"
     CDS             complement(15187..15223)
                     /label="lacZα (fragment)"
                     /ApEinfo_revcolor="#84b0dc"
                     /ApEinfo_fwdcolor="#84b0dc"
                     /note="pLannotate"
                     /database="snapgene"
                     /identity="100.0"
                     /match_length="21.3"
                     /fragment="True"
                     /other="CDS"
                     /translation="TGRRFTTS*LGK"
     protein_bind    15239..15322
                     /label="attL1 (fragment)"
                     /ApEinfo_revcolor="#d59687"
                     /ApEinfo_fwdcolor="#d59687"
                     /note="pLannotate"
                     /database="snapgene"
                     /identity="100.0"
                     /match_length="84.8"
                     /fragment="True"
                     /other="protein_bind"
     protein_bind    15313..15333
                     /label="attB5"
                     /ApEinfo_revcolor="#b1ff67"
                     /ApEinfo_fwdcolor="#b1ff67"
                     /note="pLannotate"
                     /database="snapgene"
                     /identity="100.0"
                     /match_length="100.0"
                     /fragment="False"
                     /other="protein_bind"
     misc_RNA        15733..15808
                     /label="gRNA scaffold"
                     /ApEinfo_revcolor="#d6b295"
                     /ApEinfo_fwdcolor="#d6b295"
                     /note="pLannotate"
                     /database="snapgene"
                     /identity="100.0"
                     /match_length="100.0"
                     /fragment="False"
                     /other="misc_RNA"
     terminator      15844..16551
                     /label="OCS terminator"
                     /ApEinfo_revcolor="#9eafd2"
                     /ApEinfo_fwdcolor="#9eafd2"
                     /note="pLannotate"
                     /database="snapgene"
                     /identity="100.0"
                     /match_length="100.0"
                     /fragment="False"
                     /other="terminator"
     CDS             16570..16724
                     /label="lacZα (fragment)"
                     /ApEinfo_revcolor="#84b0dc"
                     /ApEinfo_fwdcolor="#84b0dc"
                     /note="pLannotate"
                     /database="snapgene"
                     /identity="100.0"
                     /match_length="89.1"
                     /fragment="True"
                     /other="CDS"
                     /translation="HWPSFYNVVTGKTLALPNLIALQHIPLSPAGVIAKRPAPIALPNSCAA*MA"
     misc_feature    16783..16807
                     /label="RB T-DNA repeat"
                     /ApEinfo_revcolor="#b7e6d7"
                     /ApEinfo_fwdcolor="#b7e6d7"
                     /note="pLannotate"
                     /database="snapgene"
                     /identity="100.0"
                     /match_length="100.0"
                     /fragment="False"
                     /other="misc_feature"
     CDS             17177..17578
                     /label="Y4CG_SINFN (fragment)"
                     /ApEinfo_revcolor="#84b0dc"
                     /ApEinfo_fwdcolor="#84b0dc"
                     /note="pLannotate"
                     /database="swissprot"
                     /identity="51.5"
                     /match_length="43.9"
                     /fragment="True"
                     /other="CDS"
                     /translation="LLGYARVSTDDQDLTNQRAELHAAGCTKLFSEKITGTRRDRPELARMLDHLRPGDVVTVTRLDRLARSTRDLLDIAERIQEAGAGLRSLAEPWADTTTPAGRMVLTVFAGIAEFERSLIIDRTRSGREAAKARG"
ORIGIN
        1 aggacgaacc gtttttcatt accgaagaga tcgaggcgga gatgatcgcg gccgggtacg
       61 tgttcgagcc gcccgcgcac gtctcaaccg tgcggctgca tgaaatcctg gccggtttgt
      121 ctgatgccaa gctggcggcc tggccggcca gcttggccgc tgaagaaacc gagcgccgcc
      181 gtctaaaaag gtgatgtgta tttgagtaaa acagcttgcg tcatgcggtc gctgcgtata
      241 tgatgcgatg agtaaataaa caaatacgca aggggaacgc atgaaggtta tcgctgtact
      301 taaccagaaa ggcgggtcag gcaagacgac catcgcaacc catctagccc gcgccctgca
      361 actcgccggg gccgatgttc tgttagtcga ttccgatccc cagggcagtg cccgcgattg
      421 ggcggccgtg cgggaagatc aaccgctaac cgttgtcggc atcgaccgcc cgacgattga
      481 ccgcgacgtg aaggccatcg gccggcgcga cttcgtagtg atcgacggag cgccccaggc
      541 ggcggacttg gctgtgtccg cgatcaaggc agccgacttc gtgctgattc cggtgcagcc
      601 aagcccttac gacatatggg ccaccgccga cctggtggag ctggttaagc agcgcattga
      661 ggtcacggat ggaaggctac aagcggcctt tgtcgtgtcg cgggcgatca aaggcacgcg
      721 catcggcggt gaggttgccg aggcgctggc cgggtacgag ctgcccattc ttgagtcccg
      781 tatcacgcag cgcgtgagct acccaggcac tgccgccgcc ggcacaaccg ttcttgaatc
      841 agaacccgag ggcgacgctg cccgcgaggt ccaggcgctg gccgctgaaa ttaaatcaaa
      901 actcatttga gttaatgagg taaagagaaa atgagcaaaa gcacaaacac gctaagtgcc
      961 ggccgtccga gcgcacgcag cagcaaggct gcaacgttgg ccagcctggc agacacgcca
     1021 gccatgaagc gggtcaactt tcagttgccg gcggaggatc acaccaagct gaagatgtac
     1081 gcggtacgcc aaggcaagac cattaccgag ctgctatctg aatacatcgc gcagctacca
     1141 gagtaaatga gcaaatgaat aaatgagtag atgaatttta gcggctaaag gaggcggcat
     1201 ggaaaatcaa gaacaaccag gcaccgacgc cgtggaatgc cccatgtgtg gaggaacggg
     1261 cggttggcca ggcgtaagcg gctgggttgt ctgccggccc tgcaatggca ctggaacccc
     1321 caagcccgag gaatcggcgt gagcggtcgc aaaccatccg gcccggtaca aatcggcgcg
     1381 gcgctgggtg atgacctggt ggagaagttg aaggccgcgc aggccgccca gcggcaacgc
     1441 atcgaggcag aagcacgccc cggtgaatcg tggcaagcgg ccgctgatcg aatccgcaaa
     1501 gaatcccggc aaccgccggc agccggtgcg ccgtcgatta ggaagccgcc caagggcgac
     1561 gagcaaccag attttttcgt tccgatgctc tatgacgtgg gcacccgcga tagtcgcagc
     1621 atcatggacg tggccgtttt ccgtctgtcg aagcgtgacc gacgagctgg cgaggtgatc
     1681 cgctacgagc ttccagacgg gcacgtagag gtttccgcag ggccggccgg catggccagt
     1741 gtgtgggatt acgacctggt actgatggcg gtttcccatc taaccgaatc catgaaccga
     1801 taccgggaag ggaagggaga caagcccggc cgcgtgttcc gtccacacgt tgcggacgta
     1861 ctcaagttct gccggcgagc cgatggcgga aagcagaaag acgacctggt agaaacctgc
     1921 attcggttaa acaccacgca cgttgccatg cagcgtacga agaaggccaa gaacggccgc
     1981 ctggtgacgg tatccgaggg tgaagccttg attagccgct acaagatcgt aaagagcgaa
     2041 accgggcggc cggagtacat cgagatcgag ctagctgatt ggatgtaccg cgagatcaca
     2101 gaaggcaaga acccggacgt gctgacggtt caccccgatt actttttgat cgatcccggc
     2161 atcggccgtt ttctctaccg cctggcacgc cgcgccgcag gcaaggcaga agccagatgg
     2221 ttgttcaaga cgatctacga acgcagtggc agcgccggag agttcaagaa gttctgtttc
     2281 accgtgcgca agctgatcgg gtcaaatgac ctgccggagt acgatttgaa ggaggaggcg
     2341 gggcaggctg gcccgatcct agtcatgcgc taccgcaacc tgatcgaggg cgaagcatcc
     2401 gccggttcct aatgtacgga gcagatgcta gggcaaattg ccctagcagg ggaaaaaggt
     2461 cgaaaaggtc tctttcctgt ggatagcacg tacattggga acccaaagcc gtacattggg
     2521 aaccggaacc cgtacattgg gaacccaaag ccgtacattg ggaaccggtc acacatgtaa
     2581 gtgactgata taaaagagaa aaaaggcgat ttttccgcct aaaactcttt aaaacttatt
     2641 aaaactctta aaacccgcct ggcctgtgca taactgtctg gccagcgcac agccgatcag
     2701 ctgcaaaaag cgcctaccct tcggtcgctg cgctccctac gccccgccgc ttcgcgtcgg
     2761 cctatcgcgg ccgctggccg ctcaaaaatg gctggcctac ggccaggcaa tctaccaggg
     2821 cgcggacaag ccgcgccgtc gccactcgac cgccggcgcc cacatcaagg caccctgcct
     2881 cgcgcgtttc ggtgatgacg gtgaaaacct ctgacacatg cagctcccgg agacggtcac
     2941 agcttgtctg taagcggatg ccgggagcag acaagcccgt cagggcgcgt cagcgggtgt
     3001 tggcgggtgt cggggcgcag ccatgaccca gtcacgtagc gatagcggag tgtatactgg
     3061 cttaactatg cggcatcaga gcagattgta ctgagagtgc accatatgcg gtgtgaaata
     3121 ccgcacagat gcgtaaggag aaaataccgc atcaggcgct caaccgcttc ctcgctcact
     3181 gactcgctgc gctcggtcgt tcggctgcgg cgagcggtat cagctcactc aaaggcggta
     3241 atacggttat ccacagaatc aggggataac gcaggaaaga acatgtgagc aaaaggccag
     3301 caaaaggcca ggaaccgtaa aaaggccgcg ttgctggcgt ttttccatag gctccgcccc
     3361 cctgacgagc atcacaaaaa tcgacgctca agtcagaggt ggcgaaaccc gacaggacta
     3421 taaagatacc aggcgtttcc ccctggaagc tccctcgtgc gctctcctgt tccgaccctg
     3481 ccgcttaccg gatacctgtc cgcctttctc ccttcgggaa gcgtggcgct ttctcatagc
     3541 tcacgctgta ggtatctcag ttcggtgtag gtcgttcgct ccaagctggg ctgtgtgcac
     3601 gaaccccccg ttcagcccga ccgctgcgcc ttatccggta actatcgtct tgagtccaac
     3661 ccggtaagac acgacttatc gccactggca gcagccactg gtaacaggat tagcagagcg
     3721 aggtatgtag gcggtgctac agagttcttg aagtggtggc ctaactacgg ctacactaga
     3781 aggacagtat ttggtatctg cgctctgctg aagccagtta ccttcggaaa aagagttggt
     3841 agctcttgat ccggcaaaca aaccaccgct ggtagcggtg gtttttttgt ttgcaagcag
     3901 cagattacgc gcagaaaaaa aggatctcaa gaagatcctt tgatcttttc tacggggtct
     3961 gacgctcagt ggaacgaaaa ctcacgttaa gggattttgg tcatgcagga tcatgaatta
     4021 attcttagaa aaactcatcg agcatcaaat gaaactgcaa tttattcata tcaggattat
     4081 caataccata tttttgaaaa agccgtttct gtaatgaagg agaaaactca ccgaggcagt
     4141 tccataggat ggcaagatcc tggtatcggt ctgcgattcc gactcgtcca acatcaatac
     4201 aacctattaa tttcccctcg tcaaaaataa ggttatcaag tgagaaatca ccatgagtga
     4261 cgactgaatc cggtgagaat ggcaaaagtt tatgcatttc tttccagact tgttcaacag
     4321 gccagccatt acgctcgtca tcaaaatcac tcgcatcaac caaaccgtta ttcattcgtg
     4381 attgcgcctg agcgagacga aatacgcgat cgctgttaaa aggacaatta caaacaggaa
     4441 tcgaatgcaa ccggcgcagg aacactgcca gcgcatcaac aatattttca cctgaatcag
     4501 gatattcttc taatacctgg aatgctgttt tcccggggat cgcagtggtg agtaaccatg
     4561 catcatcagg agtacggata aaatgcttga tggtcggaag aggcataaat tccgtcagcc
     4621 agtttagtct gaccatctca tctgtaacat cattggcaac gctacctttg ccatgtttca
     4681 gaaacaactc tggcgcatcg ggcttcccat acaatcgata gattgtcgca cctgattgcc
     4741 cgacattatc gcgagcccat ttatacccat ataaatcagc atccatgttg gaatttaatc
     4801 gcggcctaga gcaagacgtt tcccgttgaa tatggctcat aacacccctt gtattactgt
     4861 ttatgtaagc agacagtttt attgttcatg atctggatca caggcagcaa cgctctgtca
     4921 tcgttacaat caacatgcta ccctccgcga gatcatccgt gtttcaaacc cggcagctta
     4981 gttgccgttc ttccgaatag catcggtaac atgagcaaag tctgccgcct tacaacggct
     5041 ctcccgctga cgccgtcccg gactgatggg ctgcctgtat cgagtggtga ttttgtgccg
     5101 agctgccggt cggggagctg ttggctggct ggtggcagga tatattgtgg tgtaaacaaa
     5161 ttgacgctta gacaacttaa taacacattg cggacgtttt taatgtactg aattaacgcc
     5221 gaattgctct agccaatacg caaaccgcct ctccccgcgc gttggccgat tcattaatgc
     5281 agctggcacg acaggtttcc cgactggaaa gcgggcagtg agcgcaacgc aattaatgtg
     5341 agttagctca ctcattaggc accccaggct ttacacttta tgcttccggc tcgtatgttg
     5401 tgtggaattg tgagcggata acaatttcac acaggaaaca gctatgacat gattacgaat
     5461 tcttaattaa gatatcgagc tcggtacccg gggatcctct agagtcgacc tgcaggtttg
     5521 taccgggccc cccctcgagg tcattcatat gcttgagaag agagtcggga tagtccaaaa
     5581 taaaacaaag gtaagattac ctggtcaaaa gtgaaaacat cagttaaaag gtggtataaa
     5641 gtaaaatatc ggtaataaaa ggtggcccaa agtgaaattt actcttttct actattataa
     5701 aaattgagga tgtttttgtc ggtactttga tacgtcattt ttgtatgaat tggtttttaa
     5761 gtttattcgc ttttggaaat gcatatctgt atttgagtcg ggttttaagt tcgtttgctt
     5821 ttgtaaatac agagggattt gtataagaaa tatctttaaa aaaacccata tgctaatttg
     5881 acataatttt tgagaaaaat atatattcag gcgaattctc acaatgaaca ataataagat
     5941 taaaatagct ttcccccgtt gcagcgcatg ggtatttttt ctagtaaaaa taaaagataa
     6001 acttagactc aaaacattta caaaaacaac ccctaaagtt cctaaagccc aaagtgctat
     6061 ccacgatcca tagcaagccc agcccaaccc aacccaaccc aacccacccc agtccagcca
     6121 actggacaat agtctccaca cccccccact atcaccgtga gttgtccgca cgcaccgcac
     6181 gtctcgcagc caaaaaaaaa aaaagaaaga aaaaaaagaa aaagaaaaaa cagcaggtgg
     6241 gtccgggtcg tgggggccgg aaacgcgagg aggatcgcga gccagcgacg aggccggccc
     6301 tccctccgct tccaaagaaa cgccccccat cgccactata tacatacccc cccctctcct
     6361 cccatccccc caaccctacc accaccacca ccaccacctc cacctcctcc cccctcgctg
     6421 ccggacgacg agctcctccc ccctccccct ccgccgccgc cgcgccggta accaccccgc
     6481 ccctctcctc tttctttctc cgtttttttt ttccgtctcg gtctcgatct ttggccttgg
     6541 tagtttgggt gggcgagagg cggcttcgtg cgcgcccaga tcggtgcgcg ggaggggcgg
     6601 gatctcgcgg ctggggctct cgccggcgtg gatccggccc ggatctcgcg gggaatgggg
     6661 ctctcggatg tagatctgcg atccgccgtt gttgggggag atgatggggg gtttaaaatt
     6721 tccgccatgc taaacaagat caggaagagg ggaaaagggc actatggttt atatttttat
     6781 atatttctgc tgcttcgtca ggcttagatg tgctagatct ttctttcttc tttttgtggg
     6841 tagaatttga atccctcagc attgttcatc ggtagttttt cttttcatga tttgtgacaa
     6901 atgcagcctc gtgcggagct tttttgtagg tagacgataa gcttatgaaa aagcctgaac
     6961 tcaccgcgac gtctgtcgag aagtttctga tcgaaaagtt cgacagcgtc tccgacctga
     7021 tgcagctctc ggagggcgaa gaatctcgtg ctttcagctt cgatgtagga gggcgtggat
     7081 atgtcctgcg ggtaaatagc tgcgccgatg gtttctacaa agatcgttat gtttatcggc
     7141 actttgcatc ggccgcgctc ccgattccgg aagtgcttga cattggggag tttagcgaga
     7201 gcctgaccta ttgcatctcc cgccgttcac agggtgtcac gttgcaagac ctgcctgaaa
     7261 ccgaactgcc cgctgttcta caaccggtcg cggaggctat ggatgcgatc gctgcggccg
     7321 atcttagcca gacgagcggg ttcggcccat tcggaccgca aggaatcggt caatacacta
     7381 catggcgtga tttcatatgc gcgattgctg atccccatgt gtatcactgg caaactgtga
     7441 tggacgacac cgtcagtgcg tccgtcgcgc aggctctcga tgagctgatg ctttgggccg
     7501 aggactgccc cgaagtccgg cacctcgtgc acgcggattt cggctccaac aatgtcctga
     7561 cggacaatgg ccgcataaca gcggtcattg actggagcga ggcgatgttc ggggattccc
     7621 aatacgaggt cgccaacatc ttcttctgga ggccgtggtt ggcttgtatg gagcagcaga
     7681 cgcgctactt cgagcggagg catccggagc ttgcaggatc gccacgactc cgggcgtata
     7741 tgctccgcat tggtcttgac caactctatc agagcttggt tgacggcaat ttcgatgatg
     7801 cagcttgggc gcagggtcga tgcgacgcaa tcgtccgatc cggagccggg actgtcgggc
     7861 gtacacaaat cgcccgcaga agcgcggccg tctggaccga tggctgtgta gaagtactcg
     7921 ccgatagtgg aaaccgacgc cccagcactc gtccgagggc aaagaaatag agtagatgcc
     7981 gaccgggatc tgtcgatcga caagctcgag tttctccata ataatgtgtg agtagttccc
     8041 agataaggga attagggttc ctatagggtt tcgctcatgt gttgagcata taagaaaccc
     8101 ttagtatgta tttgtatttg taaaatactt ctatcaataa aatttctaat tcctaaaacc
     8161 aaaatccagt actaaaatcc agatcccccg aattaattcg gcgttaattc agctgcagcc
     8221 gcggacgcgt gatatcgagc tcgaatttcc ccgatcgttc aaacatttgg caataaagtt
     8281 tcttaagatt gaatcctgtt gccggtcttg cgatgattat catataattt ctgttgaatt
     8341 acgttaagca tgtaataatt aacatgtaat gcatgacgtt atttatgaga tgggttttta
     8401 tgattagagt cccgcaatta tacatttaat acgcgataga aaacaaaata tagcgcgcaa
     8461 actaggataa attatcgcgc gcggtgtcat ctatgttact agatcgggaa ttaaacgaat
     8521 tcgcccttcc aatgcagtgc agcgtgaccc ggtcgtgccc ctctctagag ataatgagca
     8581 ttgcatgtct aagttataaa aaattaccac atattttttt tgtcacactt gtttgaagtg
     8641 cagtttatct atctttatac atatatttaa actttactct acgaataata taatctatag
     8701 tactacaata atatcagtgt tttagagaat catataaatg aacagttaga catggtctaa
     8761 aggacaattg agtattttga caacaggact ctacagtttt atctttttag tgtgcatgtg
     8821 ttctcctttt tttttgcaaa tagcttcacc tatataatac ttcatccatt ttattagtac
     8881 atccatttag ggtttagggt taatggtttt tatagactaa tttttttagt acatctattt
     8941 tattctattt tagcctctaa attaagaaaa ctaaaactct attttagttt ttttatttaa
     9001 taatttagat ataaaataga ataaaataaa gtgactaaaa attaaacaaa taccctttaa
     9061 gaaattaaaa aaactaagga aacatttttc ttgtttcgag tagataatgc cagcctgtta
     9121 aacgccgtcg acgagtctaa cggacaccaa ccagcgaacc agcagcgtcg cgtcgggcca
     9181 agcgaagcag acggcacggc atctctgtcg ctgcctctgg acccctctcg agagttccgc
     9241 tccaccgttg gacttgctcc gctgtcggca tccagaaatt gcgtggcgga gcggcagacg
     9301 tgagccggca cggcaggcgg cctcctcctc ctctcacggc accggcagct acgggggatt
     9361 cctttcccac cgctccttcg ctttcccttc ctcgcccgcc gtaataaata gacaccccct
     9421 ccacaccctc tttccccaac ctcgtgttgt tcggagcgca cacacacaca accagatctc
     9481 ccccaaatcc acccgtcggc acctccgctt caaggtacgc cgctcgtcct cccccccccc
     9541 cctctctacc ttctctagat cggcgttccg gtccatggtt agggcccggt agttctactt
     9601 ctgttcatgt ttgtgttaga tccgtgtttg tgttagatcc gtgctgctag cgttcgtaca
     9661 cggatgcgac ctgtacgtca gacacgttct gattgctaac ttgccagtgt ttctctttgg
     9721 ggaatcctgg gatggctcta gccgttccgc agacgggatc gatttcatga ttttttttgt
     9781 ttcgttgcat agggtttggt ttgccctttt cctttatttc aatatatgcc gtgcacttgt
     9841 ttgtcgggtc atcttttcat gctttttttt gtcttggttg tgatgatgtg gtctggttgg
     9901 gcggtcgttc tagatcggag tagaattaat tctgtttcaa actacctggt ggatttatta
     9961 attttggatc tgtatgtgtg tgccatacat attcatagtt acgaattgaa gatgatggat
    10021 ggaaatatcg atctaggata ggtatacatg ttgatgcggg ttttactgat gcatatacag
    10081 agatgctttt tgttcgcttg gttgtgatga tgtggtgtgg ttgggcggtc gttcattcgt
    10141 tctagatcgg agtagaatac tgtttcaaac tacctggtgt atttattaat tttggaactg
    10201 tatgtgtgtg tcatacatct tcatagttac gagtttaaga tggatggaaa tatcgatcta
    10261 ggataggtat acatgttgat gtgggtttta ctgatgcata tacatgatgg catatgcagc
    10321 atctattcat atgctctaac cttgagtacc tatctattat aataaacaag tatgttttat
    10381 aattattttg atcttgatat acttggatga tggcatatgc agcagctata tgtggatttt
    10441 tttagccctg ccttcatacg ctatttattt gcttggtact gtttcttttg tcgatgctca
    10501 ccctgttgtt tggtgttact tctgcataca agtttgtaca aaaaagcagg ctccgaattc
    10561 gcccttcacc atggcttcta gcgactacaa ggaccacgac ggggactaca aggaccacga
    10621 catcgactac aaggacgacg acgacaagat ggctccaaag aagaagagga aggttggcat
    10681 ccacggggtg ccggctgctg acaagaagta ctcgatcggc ctcgacatcg ggacgaactc
    10741 agttggctgg gccgtgatca ccgacgagta caaggtgccc tctaagaagt tcaaggtcct
    10801 ggggaacacc gaccgccatt ccatcaagaa gaacctcatc ggcgctctcc tgttcgacag
    10861 cggggagacc gctgaggcta cgaggctcaa gagaaccgct aggcgccggt acacgagaag
    10921 gaagaacagg atctgctacc tccaagagat tttctccaac gagatggcca aggttgacga
    10981 ttcattcttc caccgcctgg aggagtcttt cctcgtggag gaggataaga agcacgagcg
    11041 gcatcccatc ttcggcaaca tcgtggacga ggttgcctac cacgagaagt accctacgat
    11101 ctaccatctg cggaagaagc tcgtggactc caccgataag gcggacctca gactgatcta
    11161 cctcgctctg gcccacatga tcaagttccg cggccatttc ctgatcgagg gggatctcaa
    11221 cccagacaac agcgatgttg acaagctgtt catccaactc gtgcagacct acaaccaact
    11281 cttcgaggag aacccgatca acgcctctgg cgtggacgcg aaggctatcc tgtccgcgag
    11341 gctctcgaag tccaggaggc tggagaacct gatcgctcag ctcccaggcg agaagaagaa
    11401 cggcctgttc gggaacctca tcgctctcag cctggggctc accccgaact tcaagtcgaa
    11461 cttcgatctc gctgaggacg ccaagctgca actctccaag gacacctacg acgatgacct
    11521 cgataacctc ctggcccaga tcggcgatca atacgcggac ctgttcctcg ctgccaagaa
    11581 cctgtcggac gccatcctcc tgtcagatat cctccgcgtg aacaccgaga tcacgaaggc
    11641 tccactctct gcctccatga tcaagcgcta cgacgagcac catcaggatc tgaccctcct
    11701 gaaggcgctg gtccgccaac agctcccgga gaagtacaag gagattttct tcgatcagtc
    11761 gaagaacggc tacgctgggt acatcgacgg cggggcctca caagaggagt tctacaagtt
    11821 catcaagcca atcctggaga agatggacgg cacggaggag ctcctggtga agctcaacag
    11881 ggaggacctc ctgcggaagc agagaacctt cgataacggc agcatccccc accaaatcca
    11941 tctcggggag ctgcacgcca tcctgagaag gcaagaggac ttctaccctt tcctcaagga
    12001 taaccgggag aagatcgaga agatcctgac cttcagaatc ccatactacg tcggccctct
    12061 cgcgcggggg aactcaagat tcgcttggat gacccgcaag tctgaggaga ccatcacgcc
    12121 gtggaacttc gaggaggtgg tggacaaggg cgctagcgct cagtcgttca tcgagaggat
    12181 gaccaacttc gacaagaacc tgcccaacga gaaggtgctc cctaagcact cgctcctgta
    12241 cgagtacttc accgtctaca acgagctcac gaaggtgaag tacgtcaccg agggcatgcg
    12301 caagccagcg ttcctgtccg gggagcagaa gaaggctatc gtggacctcc tgttcaagac
    12361 caaccggaag gtcacggtta agcaactcaa ggaggactac ttcaagaaga tcgagtgctt
    12421 cgattcggtc gagatcagcg gcgttgagga ccgcttcaac gccagcctcg ggacctacca
    12481 cgatctcctg aagatcatca aggataagga cttcctggac aacgaggaga acgaggatat
    12541 cctggaggac atcgtgctga ccctcacgct gttcgaggac agggagatga tcgaggagcg
    12601 cctgaagacg tacgcccatc tcttcgatga caaggtcatg aagcaactca agcgccggag
    12661 atacaccggc tgggggaggc tgtcccgcaa gctcatcaac ggcatccggg acaagcagtc
    12721 cgggaagacc atcctcgact tcctgaagtc cgatggcttc gccaacagga acttcatgca
    12781 actgatccac gatgacagcc tcaccttcaa ggaggatatc caaaaggctc aagtgagcgg
    12841 ccagggggac tcgctgcacg agcatatcgc gaacctcgct ggctcccccg cgatcaagaa
    12901 gggcatcctc cagaccgtga aggttgtgga cgagctcgtg aaggtcatgg gccggcacaa
    12961 gcctgagaac atcgtcatcg agatggccag agagaaccaa accacgcaga aggggcaaaa
    13021 gaactctagg gagcgcatga agcgcatcga ggagggcatc aaggagctgg ggtcccaaat
    13081 cctcaaggag cacccagtgg agaacaccca actgcagaac gagaagctct acctgtacta
    13141 cctccagaac ggcagggata tgtacgtgga ccaagagctg gatatcaacc gcctcagcga
    13201 ttacgacgtc gatcatatcg ttccccagtc tttcctgaag gatgactcca tcgacaacaa
    13261 ggtcctcacc aggtcggaca agaaccgcgg caagtcagat aacgttccat ctgaggaggt
    13321 cgttaagaag atgaagaact actggaggca gctcctgaac gccaagctga tcacgcaaag
    13381 gaagttcgac aacctcacca aggctgagag aggcgggctc tcagagctgg acaaggccgg
    13441 cttcatcaag cggcagctgg tcgagaccag acaaatcacg aagcacgttg cgcaaatcct
    13501 cgactctcgg atgaacacga agtacgatga gaacgacaag ctgatcaggg aggttaaggt
    13561 gatcaccctg aagtctaagc tcgtctccga cttcaggaag gatttccagt tctacaaggt
    13621 tcgcgagatc aacaactacc accatgccca tgacgcttac ctcaacgctg tggtcggcac
    13681 cgctctgatc aagaagtacc caaagctgga gtccgagttc gtgtacgggg actacaaggt
    13741 ttacgatgtg cgcaagatga tcgccaagtc ggagcaagag atcggcaagg ctaccgccaa
    13801 gtacttcttc tactcaaaca tcatgaactt cttcaagacc gagatcacgc tggccaacgg
    13861 cgagatccgg aagagaccgc tcatcgagac caacggcgag acgggggaga tcgtgtggga
    13921 caagggcagg gatttcgcga ccgtccgcaa ggttctctcc atgccccagg tgaacatcgt
    13981 caagaagacc gaggtccaaa cgggcgggtt ctcaaaggag tctatcctgc ctaagcggaa
    14041 cagcgacaag ctcatcgcca gaaagaagga ctgggaccca aagaagtacg gcgggttcga
    14101 cagccctacc gtggcctact cggtcctggt tgtggcgaag gttgagaagg gcaagtccaa
    14161 gaagctcaag agcgtgaagg agctcctggg gatcaccatc atggagaggt ccagcttcga
    14221 gaagaaccca atcgacttcc tggaggccaa gggctacaag gaggtgaaga aggacctgat
    14281 catcaagctc ccgaagtact ctctcttcga gctggagaac ggcaggaaga gaatgctggc
    14341 ttccgctggc gagctccaga aggggaacga gctcgcgctg ccaagcaagt acgtgaactt
    14401 cctctacctg gcttcccact acgagaagct caagggcagc ccggaggaca acgagcaaaa
    14461 gcagctgttc gtcgagcagc acaagcatta cctcgacgag atcatcgagc aaatctccga
    14521 gttcagcaag cgcgtgatcc tcgccgacgc gaacctggat aaggtcctct ccgcctacaa
    14581 caagcaccgg gacaagccca tcagagagca agcggagaac atcatccatc tcttcaccct
    14641 gacgaacctc ggcgctcctg ctgctttcaa gtacttcgac accacgatcg atcggaagag
    14701 atacacctcc acgaaggagg tcctggacgc gaccctcatc caccagtcga tcaccggcct
    14761 gtacgagacg aggatcgacc tctcacaact cggcgtggat aagagacccg cagcaaccaa
    14821 gaaggcaggg caagcaaaga agaagaagtg agacgtccga tcgttcaaac atttggcaat
    14881 aaagtttctt aagattgaat cctgttgccg gtcttgcgat gattatcata taatttctgt
    14941 tgaattacgt taagcatgta ataattaaca tgtaatgcat gacgttattt atgagatggg
    15001 tttttatgat tagagtcccg caattataca tttaatacgc gatagaaaac aaaatatagc
    15061 gcgcaaacta ggataaatta tcgcgcgcgg tgtcatctat gttactagat cgggaattga
    15121 tcccccctcg acagcttccg gaaagggcga attgttccct actctcgcgt taacgcttgc
    15181 atggatgttt tcccagtcac gacgttgtaa aacgacggcc agtcttaagc tcgggcccaa
    15241 taatgatttt attttgactg atagtgacct gttcgttgca acaaattgat gagcaatgct
    15301 tttttataat gccaactttg tatacaaaag ttgccgagct cgcggccgcg accaagcccg
    15361 ttattctgac agttctggtg ctcaacacat ttatatttat caaggagcac attgttactc
    15421 actgctagga gggaatcgaa ctaggaatat tgatcagagg aactacgaga gagctgaaga
    15481 taactgccct ctagctctca ctgatctggg tcgcatagtg agatgcagcc cacgtgagtt
    15541 cagcaacggt ctagcgctgg gcttttaggc ccgcatgatc gggcttttgt cgggtggtcg
    15601 acgtgttcac gattggggag agcaacgcag cagttcctct tagtttagtc ccacctcgcc
    15661 tgtccagcag agttctgacc ggtttataaa ctcgcttgct gcatcagact tggtaacgtg
    15721 aattcaccgg atgttttaga gctagaaata gcaagttaaa ataaggctag tccgttatca
    15781 acttgaaaaa gtggcaccga gtcggtgctt tttttctgca ggtcgacact agtccctaga
    15841 gtcctgcttt aatgagatat gcgagacgcc tatgatcgca tgatatttgc tttcaattct
    15901 gttgtgcacg ttgtaaaaaa cctgagcatg tgtagctcag atccttaccg ccggtttcgg
    15961 ttcattctaa tgaatatatc acccgttact atcgtatttt tatgaataat attctccgtt
    16021 caatttactg attgtaccct actacttata tgtacaatat taaaatgaaa acaatatatt
    16081 gtgctgaata ggtttatagc gacatctatg atagagcgcc acaataacaa acaattgcgt
    16141 tttattatta caaatccaat tttaaaaaaa gcggcagaac cggtcaaacc taaaagactg
    16201 attacataaa tcttattcaa atttcaaaag tgccccaggg gctagtatct acgacacacc
    16261 gagcggcgaa ctaataacgc tcactgaagg gaactccggt tccccgccgg cgcgcatggg
    16321 tgagattcct tgaagttgag tattggccgt ccgctctacc gaaagttacg ggcaccattc
    16381 aacccggtcc agcacggcgg ccgggtaacc gacttgctgc cccgagaatt atgcagcatt
    16441 tttttggtgt atgtgggccc caaatgaagt gcaggtcaaa ccttgacagt gacgacaaat
    16501 cgttgggcgg gtccagggcg aattttgcga caacatgtcg aggctcagca ggaggcgcgc
    16561 caagcttggc actggccgtc gttttacaac gtcgtgactg ggaaaaccct ggcgttaccc
    16621 aacttaatcg ccttgcagca catccccctt tcgccagctg gcgtaatagc gaagaggccc
    16681 gcaccgatcg cccttcccaa cagttgcgca gcctgaatgg cgaatgagct tgagcttgga
    16741 tcagattgtc gtttcccgcc ttcagtttaa actatcagtg tttgacagga tatattggcg
    16801 ggtaaaccta agagaaaaga gcgtttatta gaataatcgg atatttaaaa gggcgtgaaa
    16861 aggtttatcc gttcgtccat ttgtatgtgc atgccaacca cagggttccc ctcgggatca
    16921 aagtacttta aagtacttta aagtacttta aagtactttg atccaacccc tccgctgcta
    16981 tagtgcagtc ggcttctgac gttcagtgca gccgtcttct gaaaacgaca tgtcgcacaa
    17041 gtcctaagtt acgcgacagg ctgccgccct gcccttttcc tggcgttttc ttgtcgcgtg
    17101 ttttagtcgc ataaagtaga atacttgcga ctagaaccgg agacattacg ccatgaacaa
    17161 gagcgccgcc gctggcctgc tgggctatgc ccgcgtcagc accgacgacc aggacttgac
    17221 caaccaacgg gccgaactgc acgcggccgg ctgcaccaag ctgttttccg agaagatcac
    17281 cggcaccagg cgcgaccgcc cggagctggc caggatgctt gaccacctac gccctggcga
    17341 cgttgtgaca gtgaccaggc tagaccgcct ggcccgcagc acccgcgacc tactggacat
    17401 tgccgagcgc atccaggagg ccggcgcggg cctgcgtagc ctggcagagc cgtgggccga
    17461 caccaccacg ccggccggcc gcatggtgtt gaccgtgttc gccggcattg ccgagttcga
    17521 gcgttcccta atcatcgacc gcacccggag cgggcgcgag gccgccaagg cccgaggcgt
    17581 gaagtttggc ccccgcccta ccctcacccc ggcacagatc gcgcacgccc gcgagctgat
    17641 cgaccaggaa ggccgcaccg tgaaagaggc ggctgcactg cttggcgtgc atcgctcgac
    17701 cctgtaccgc gcacttgagc gcagcgagga agtgacgccc accgaggcca ggcggcgcgg
    17761 tgccttccgt gaggacgcat tgaccgaggc cgacgccctg gcggccgccg agaatgaacg
    17821 ccaagaggaa caagcatgaa accgcaccag gacggcc
//
