# Supplementary material for: Rapid one-step CRISPR-cas vector assembly by isothermal spacer removal linearization and sequence-ligation independent cloning (ISRL-SLIC)
Source: MethodsX. 2025 Aug 15;15:103567. doi: 10.1016/j.mex.2025.103567 (PMC12395069; doi:10.1016/j.mex.2025.103567)
Supplement: Supplementary file 5 [file mmc5.zip › ptriti_ps1ps3_4.gb]

LOCUS       pTriti_PS1PS3_#4       18322 bp ds-DNA     circular     27-SEP-2024
DEFINITION  .
COMMENT     Imported using the Genbank importer. File name: consensus_pLann.gbk
            Annotated with pLannotate v1.2.0
FEATURES             Location/Qualifiers
     Site            130..135
                     /label="PstI"
                     /ApEinfo_revcolor="#c7b0e3"
                     /ApEinfo_fwdcolor="#c7b0e3"
                     /note="Name: PstI"
     Site            complement(130..135)
                     /label="PstI"
                     /ApEinfo_revcolor="#c7b0e3"
                     /ApEinfo_fwdcolor="#c7b0e3"
                     /note="Name: PstI"
     polyA_signal    136..338
                     /label="CaMV PolyA"
                     /ApEinfo_revcolor="#ff9ccd"
                     /ApEinfo_fwdcolor="#ff9ccd"
     primer_bind     complement(160..179)
                     /label="PolyA Internal R"
                     /ApEinfo_revcolor="#d6b295"
                     /ApEinfo_fwdcolor="#d6b295"
     polyA_signal    complement(163..337)
                     /label="CaMV poly(A) signal"
                     /ApEinfo_revcolor="#c6c9d1"
                     /ApEinfo_fwdcolor="#c6c9d1"
                     /note="pLannotate"
                     /database="snapgene"
                     /identity="100.0"
                     /match_length="100.0"
                     /fragment="False"
                     /other="polyA_signal"
     misc_feature    246..250
                     /label="TOPO Cloning site(1)"
                     /ApEinfo_revcolor="#85dae9"
                     /ApEinfo_fwdcolor="#85dae9"
                     /note="Unknown feature type:protein_binding"
     misc_feature    complement(299..303)
                     /label="TOPO Cloning site(1)"
                     /ApEinfo_revcolor="#85dae9"
                     /ApEinfo_fwdcolor="#85dae9"
                     /note="Unknown feature type:protein_binding"
     CDS             complement(378..1403)
                     /label="HygR"
                     /ApEinfo_revcolor="#84b0dc"
                     /ApEinfo_fwdcolor="#84b0dc"
                     /note="pLannotate"
                     /database="snapgene"
                     /identity="99.2"
                     /match_length="100.0"
                     /fragment="False"
                     /other="CDS"
                     /translation="MKKPELTATSVEKFLIEKFDSVSDLMQLSEGEESRAFSFDVGGRGYVLRVNSCADGFYKDRYVYRHFASAALPIPEVLDIGEFSESLTYCISRRSQGVTLQDLPETELPAVLQPVAEAMDAIAAADLSQTSGFGPFGPQGIGQYTTWRDFICAIADPHVYHWQTVMDDTVSASVAQALDELMLWAEDCPEVRHLVHADFGSNNVLTDNGRITAVIDWSEAMFGDSQYEVANIFFWRPWLACMEQQTRYFERRHPELAGSPRLRAYMLRIGLDQLYQSLVDGNFDDAAWAQGRCDAIVRSGAGTVGRTQIARRSAAVWTDGCVEVLADSGNRRPSTRPRAKK*"
     primer          663..681
                     /label="HygIBH_R"
                     /ApEinfo_revcolor="#85dae9"
                     /ApEinfo_fwdcolor="#85dae9"
     misc_feature    complement(830..836)
                     /label="del_BspQI"
                     /ApEinfo_revcolor="#c6c9d1"
                     /ApEinfo_fwdcolor="#c6c9d1"
     primer          complement(1370..1389)
                     /label="HygIBH_F"
                     /ApEinfo_revcolor="#ffef86"
                     /ApEinfo_fwdcolor="#ffef86"
     promoter        complement(1414..2814)
                     /label="Act1p"
                     /ApEinfo_revcolor="#f8d3a9"
                     /ApEinfo_fwdcolor="#f8d3a9"
     intron          complement(1419..1880)
                     /label="Act1 Intron1"
                     /ApEinfo_revcolor="#faac61"
                     /ApEinfo_fwdcolor="#faac61"
     primer_bind     complement(1477..1493)
                     /label="OsAct1 Internal R"
                     /ApEinfo_revcolor="#c6c9d1"
                     /ApEinfo_fwdcolor="#c6c9d1"
     Site            1488..1494
                     /label="BbvCI"
                     /ApEinfo_revcolor="#c7b0e3"
                     /ApEinfo_fwdcolor="#c7b0e3"
                     /note="Name: BbvCI"
     Site            complement(1488..1494)
                     /label="BbvCI"
                     /ApEinfo_revcolor="#b1ff67"
                     /ApEinfo_fwdcolor="#b1ff67"
                     /note="Name: BbvCI"
     misc_feature    complement(1589..1593)
                     /label="TOPO Cloning site(1)"
                     /ApEinfo_revcolor="#85dae9"
                     /ApEinfo_fwdcolor="#85dae9"
                     /note="Unknown feature type:protein_binding"
     exon            complement(1886..1964)
                     /label="Act1 Exon1"
                     /ApEinfo_revcolor="#ff9ccd"
                     /ApEinfo_fwdcolor="#ff9ccd"
     CDS             complement(1945..1970)
                     /label="9xHis (fragment)"
                     /ApEinfo_revcolor="#84b0dc"
                     /ApEinfo_fwdcolor="#84b0dc"
                     /note="pLannotate"
                     /database="snapgene"
                     /identity="96.2"
                     /match_length="96.3"
                     /fragment="True"
                     /other="CDS"
                     /translation="TTTTTTTS"
     promoter        complement(1971..2813)
                     /label="Act1 promoter"
                     /ApEinfo_revcolor="#c7b0e3"
                     /ApEinfo_fwdcolor="#c7b0e3"
                     /note="pLannotate"
                     /database="snapgene"
                     /identity="97.2"
                     /match_length="101.4"
                     /fragment="False"
                     /other="promoter"
     primer_bind     complement(2000..2019)
                     /label="OsAct1 Internal F"
                     /ApEinfo_revcolor="#d59687"
                     /ApEinfo_fwdcolor="#d59687"
     TATA_signal     complement(2004..2011)
                     /label="TATA Signal"
                     /ApEinfo_revcolor="#b1ff67"
                     /ApEinfo_fwdcolor="#b1ff67"
     primer_bind     complement(2067..2082)
                     /label="OsAct1 Internal R2"
                     /ApEinfo_revcolor="#d6b295"
                     /ApEinfo_fwdcolor="#d6b295"
     primer_bind     complement(2157..2173)
                     /label="OsAct1 Internal R3"
                     /ApEinfo_revcolor="#b4abac"
                     /ApEinfo_fwdcolor="#b4abac"
     misc_feature    2430..2435
                     /label="EcoRI"
                     /ApEinfo_revcolor="#84b0dc"
                     /ApEinfo_fwdcolor="#84b0dc"
                     /note="Geneious type: restriction site"
     misc_feature    complement(2430..2435)
                     /label="EcoRI"
                     /ApEinfo_revcolor="#84b0dc"
                     /ApEinfo_fwdcolor="#84b0dc"
                     /note="Geneious type: restriction site"
     misc_feature    complement(2832..2873)
                     /label="MCS (fragment)"
                     /ApEinfo_revcolor="#c7b0e3"
                     /ApEinfo_fwdcolor="#c7b0e3"
                     /note="pLannotate"
                     /database="snapgene"
                     /identity="100.0"
                     /match_length="73.7"
                     /fragment="True"
                     /other="misc_feature"
     Site            2833..2838
                     /label="PstI"
                     /ApEinfo_revcolor="#c7b0e3"
                     /ApEinfo_fwdcolor="#c7b0e3"
                     /note="Name: PstI"
     Site            complement(2833..2838)
                     /label="PstI"
                     /ApEinfo_revcolor="#c7b0e3"
                     /ApEinfo_fwdcolor="#c7b0e3"
                     /note="Name: PstI"
     Site            2839..2844
                     /label="SalI"
                     /ApEinfo_revcolor="#9eafd2"
                     /ApEinfo_fwdcolor="#9eafd2"
                     /note="Name: SalI"
     Site            complement(2839..2844)
                     /label="SalI"
                     /ApEinfo_revcolor="#9eafd2"
                     /ApEinfo_fwdcolor="#9eafd2"
                     /note="Name: SalI"
     misc_feature    2886..2891
                     /label="EcoRI"
                     /ApEinfo_revcolor="#84b0dc"
                     /ApEinfo_fwdcolor="#84b0dc"
                     /note="Geneious type: restriction site"
     misc_feature    complement(2886..2891)
                     /label="EcoRI"
                     /ApEinfo_revcolor="#84b0dc"
                     /ApEinfo_fwdcolor="#84b0dc"
                     /note="Geneious type: restriction site"
     protein_bind    complement(2922..2944)
                     /label="lac operator (fragment)"
                     /ApEinfo_revcolor="#ffef86"
                     /ApEinfo_fwdcolor="#ffef86"
                     /note="pLannotate"
                     /database="snapgene"
                     /identity="100.0"
                     /match_length="92.0"
                     /fragment="True"
                     /other="protein_bind"
     primer_bind     complement(2944..2964)
                     /label="PZP Internal R"
                     /ApEinfo_revcolor="#f58a5e"
                     /ApEinfo_fwdcolor="#f58a5e"
     promoter        complement(2948..2978)
                     /label="lac promoter"
                     /ApEinfo_revcolor="#ffef86"
                     /ApEinfo_fwdcolor="#ffef86"
                     /note="pLannotate"
                     /database="snapgene"
                     /identity="100.0"
                     /match_length="100.0"
                     /fragment="False"
                     /other="promoter"
     protein_bind    complement(2993..3014)
                     /label="CAP binding site"
                     /ApEinfo_revcolor="#d59687"
                     /ApEinfo_fwdcolor="#d59687"
                     /note="pLannotate"
                     /database="snapgene"
                     /identity="100.0"
                     /match_length="100.0"
                     /fragment="False"
                     /other="protein_bind"
     CDS             complement(3027..3115)
                     /label="lacI (fragment)"
                     /ApEinfo_revcolor="#84b0dc"
                     /ApEinfo_fwdcolor="#84b0dc"
                     /note="pLannotate"
                     /database="snapgene"
                     /identity="100.0"
                     /match_length="8.2"
                     /fragment="True"
                     /other="CDS"
                     /translation="PIRKPPLPARWPIH*CSWHDRFPDWKAGS"
     misc_feature    complement(3190..3215)
                     /label="LB"
                     /ApEinfo_revcolor="#f58a5e"
                     /ApEinfo_fwdcolor="#f58a5e"
     misc_feature    complement(3191..3215)
                     /label="LB T-DNA repeat"
                     /ApEinfo_revcolor="#faac61"
                     /ApEinfo_fwdcolor="#faac61"
                     /note="pLannotate"
                     /database="snapgene"
                     /identity="100.0"
                     /match_length="100.0"
                     /fragment="False"
                     /other="misc_feature"
     misc_feature    3498..3502
                     /label="TOPO Cloning site(1)"
                     /ApEinfo_revcolor="#85dae9"
                     /ApEinfo_fwdcolor="#85dae9"
                     /note="Unknown feature type:protein_binding"
     CDS             3508..4323
                     /label="KanR"
                     /ApEinfo_revcolor="#84b0dc"
                     /ApEinfo_fwdcolor="#84b0dc"
                     /note="pLannotate"
                     /database="snapgene"
                     /identity="99.8"
                     /match_length="100.0"
                     /fragment="False"
                     /other="CDS"
                     /translation="MSHIQRETSCSRPRLNSNMDADLYGYKWARDNVGQSGATIYRLYGKPDAPELFLKHGKGSVANDVTDEMVRLNWLTEFMPLPTIKHFIRTPDDAWLLTTAIPGKTAFQVLEEYPDSGENIVDALAVFLRRLHSIPVCNCPFNSDRVFRLAQAQSRMNNGLVDASDFDDERNGWPVEQVWKEMHKLLPFSPDSVVTHGDFSLDNLIFDEGKLIGCIDVGRVGIADRYQDLAILWNCLGEFSPSLQKRLFQKYGIDNPDMNKLQFHLMLDEFF*"
     misc_feature    3703..4245
                     /label="KanR"
                     /ApEinfo_revcolor="#d59687"
                     /ApEinfo_fwdcolor="#d59687"
                     /note="Escherichia coli strain GLPE0301 kanamycinresistance protein (aph(3')-II) gene"
     misc_feature    complement(4355..4359)
                     /label="TOPO Cloning site(1)"
                     /ApEinfo_revcolor="#85dae9"
                     /ApEinfo_fwdcolor="#85dae9"
                     /note="Unknown feature type:protein_binding"
     rep_origin      complement(4402..5021)
                     /label="ColE1"
                     /ApEinfo_revcolor="#c6c9d1"
                     /ApEinfo_fwdcolor="#c6c9d1"
     rep_origin      4418..5006
                     /label="ori"
                     /ApEinfo_revcolor="#d59687"
                     /ApEinfo_fwdcolor="#d59687"
                     /note="pLannotate"
                     /database="snapgene"
                     /identity="100.0"
                     /match_length="100.0"
                     /fragment="False"
                     /other="rep_origin"
     misc_feature    4834..4838
                     /label="TOPO Cloning site(1)"
                     /ApEinfo_revcolor="#85dae9"
                     /ApEinfo_fwdcolor="#85dae9"
                     /note="Unknown feature type:protein_binding"
     misc_signal     5042..5302
                     /label="bom"
                     /ApEinfo_revcolor="#d6b295"
                     /ApEinfo_fwdcolor="#d6b295"
                     /note="bom site from pBR322"
     misc_feature    complement(5192..5332)
                     /label="bom"
                     /ApEinfo_revcolor="#d6b295"
                     /ApEinfo_fwdcolor="#d6b295"
                     /note="pLannotate"
                     /database="snapgene"
                     /identity="100.0"
                     /match_length="100.0"
                     /fragment="False"
                     /other="misc_feature"
     CDS             complement(5434..5473)
                     /label="rop (fragment)"
                     /ApEinfo_revcolor="#84b0dc"
                     /ApEinfo_fwdcolor="#84b0dc"
                     /note="pLannotate"
                     /database="snapgene"
                     /identity="100.0"
                     /match_length="20.8"
                     /fragment="True"
                     /other="CDS"
                     /translation="LPRAFR**R*KPL"
     misc_feature    5627..5631
                     /label="TOPO Cloning site(1)"
                     /ApEinfo_revcolor="#85dae9"
                     /ApEinfo_fwdcolor="#85dae9"
                     /note="Unknown feature type:protein_binding"
     rep_origin      complement(5676..5870)
                     /label="pVS1 oriV"
                     /ApEinfo_revcolor="#b7e6d7"
                     /ApEinfo_fwdcolor="#b7e6d7"
                     /note="pLannotate"
                     /database="snapgene"
                     /identity="100.0"
                     /match_length="100.0"
                     /fragment="False"
                     /other="rep_origin"
     rep_origin      5712..6712
                     /label="pVS1-REP"
                     /ApEinfo_revcolor="#d59687"
                     /ApEinfo_fwdcolor="#d59687"
     CDS             complement(5936..7009)
                     /label="pVS1 RepA"
                     /ApEinfo_revcolor="#84b0dc"
                     /ApEinfo_fwdcolor="#84b0dc"
                     /note="pLannotate"
                     /database="snapgene"
                     /identity="100.0"
                     /match_length="100.0"
                     /fragment="False"
                     /other="CDS"
                     /translation="VSGRKPSGPVQIGAALGDDLVEKLKAAQAAQRQRIEAEARPGESWQAAADRIRKESRQPPAAGAPSIRKPPKGDEQPDFFVPMLYDVGTRDSRSIMDVAVFRLSKRDRRAGEVIRYELPDGHVEVSAGPAGMASVWDYDLVLMAVSHLTESMNRYREGKGDKPGRVFRPHVADVLKFCRRADGGKQKDDLVETCIRLNTTHVAMQRTKKAKNGRLVTVSEGEALISRYKIVKSETGRPEYIEIELADWMYREITEGKNPDVLTVHPDYFLIDPGIGRFLYRLARRAAGKAEARWLFKTIYERSGSAGEFKKFCFTVRKLIGSNDLPEYDLKEEAGQAGPILVMRYRNLIEGEASAGS*"
     misc_feature    complement(6531..6535)
                     /label="TOPO Cloning site(1)"
                     /ApEinfo_revcolor="#85dae9"
                     /ApEinfo_fwdcolor="#85dae9"
                     /note="Unknown feature type:protein_binding"
     misc_feature    complement(6536..6540)
                     /label="TOPO Cloning site(1)"
                     /ApEinfo_revcolor="#85dae9"
                     /ApEinfo_fwdcolor="#85dae9"
                     /note="Unknown feature type:protein_binding"
     misc_feature    complement(6792..6796)
                     /label="TOPO Cloning site(1)"
                     /ApEinfo_revcolor="#85dae9"
                     /ApEinfo_fwdcolor="#85dae9"
                     /note="Unknown feature type:protein_binding"
     misc_feature    complement(7306..8306)
                     /label="STA"
                     /ApEinfo_revcolor="#9eafd2"
                     /ApEinfo_fwdcolor="#9eafd2"
                     /note="STA-region from pVS1 plasmid"
     CDS             complement(7438..8067)
                     /label="pVS1 StaA"
                     /ApEinfo_revcolor="#84b0dc"
                     /ApEinfo_fwdcolor="#84b0dc"
                     /note="pLannotate"
                     /database="snapgene"
                     /identity="100.0"
                     /match_length="100.0"
                     /fragment="False"
                     /other="CDS"
                     /translation="MKVIAVLNQKGGSGKTTIATHLARALQLAGADVLLVDSDPQGSARDWAAVREDQPLTVVGIDRPTIDRDVKAIGRRDFVVIDGAPQAADLAVSAIKAADFVLIPVQPSPYDIWATADLVELVKQRIEVTDGRLQAAFVVSRAIKGTRIGGEVAEALAGYELPILESRITQRVSYPGTAAAGTTVLESEPEGDAAREVQALAAEIKSKLI*"
     misc_feature    7740..7744
                     /label="TOPO Cloning site(1)"
                     /ApEinfo_revcolor="#85dae9"
                     /ApEinfo_fwdcolor="#85dae9"
                     /note="Unknown feature type:protein_binding"
     misc_feature    complement(8074..8078)
                     /label="TOPO Cloning site(1)"
                     /ApEinfo_revcolor="#85dae9"
                     /ApEinfo_fwdcolor="#85dae9"
                     /note="Unknown feature type:protein_binding"
     CDS             complement(8627..9028)
                     /label="Y4CG_SINFN (fragment)"
                     /ApEinfo_revcolor="#84b0dc"
                     /ApEinfo_fwdcolor="#84b0dc"
                     /note="pLannotate"
                     /database="swissprot"
                     /identity="51.5"
                     /match_length="43.9"
                     /fragment="True"
                     /other="CDS"
                     /translation="LLGYARVSTDDQDLTNQRAELHAAGCTKLFSEKITGTRRDRPELARMLDHLRPGDVVTVTRLDRLARSTRDLLDIAERIQEAGAGLRSLAEPWADTTTPAGRMVLTVFAGIAEFERSLIIDRTRSGREAAKARG"
     misc_feature    9129..9133
                     /label="TOPO Cloning site(1)"
                     /ApEinfo_revcolor="#85dae9"
                     /ApEinfo_fwdcolor="#85dae9"
                     /note="Unknown feature type:protein_binding"
     misc_feature    complement(9352..9356)
                     /label="TOPO Cloning site(1)"
                     /ApEinfo_revcolor="#85dae9"
                     /ApEinfo_fwdcolor="#85dae9"
                     /note="Unknown feature type:protein_binding"
     misc_feature    complement(9378..9403)
                     /label="RB"
                     /ApEinfo_revcolor="#f58a5e"
                     /ApEinfo_fwdcolor="#f58a5e"
     misc_feature    complement(9398..9422)
                     /label="RB T-DNA repeat"
                     /ApEinfo_revcolor="#f58a5e"
                     /ApEinfo_fwdcolor="#f58a5e"
                     /note="pLannotate"
                     /database="snapgene"
                     /identity="100.0"
                     /match_length="100.0"
                     /fragment="False"
                     /other="misc_feature"
     misc_feature    9422..9445
                     /label="misc_feature"
                     /ApEinfo_revcolor="#c7b0e3"
                     /ApEinfo_fwdcolor="#c7b0e3"
     CDS             complement(9481..9635)
                     /label="lacZα (fragment)"
                     /ApEinfo_revcolor="#84b0dc"
                     /ApEinfo_fwdcolor="#84b0dc"
                     /note="pLannotate"
                     /database="snapgene"
                     /identity="100.0"
                     /match_length="89.1"
                     /fragment="True"
                     /other="CDS"
                     /translation="HWPSFYNVVTGKTLALPNLIALQHIPLSPAGVIAKRPAPIALPNSCAA*MA"
     misc_feature    9510..9514
                     /label="TOPO Cloning site(1)"
                     /ApEinfo_revcolor="#85dae9"
                     /ApEinfo_fwdcolor="#85dae9"
                     /note="Unknown feature type:protein_binding"
     misc_feature    9555..9559
                     /label="TOPO Cloning site(1)"
                     /ApEinfo_revcolor="#85dae9"
                     /ApEinfo_fwdcolor="#85dae9"
                     /note="Unknown feature type:protein_binding"
     primer_bind     complement(9561..9582)
                     /label="PZP Internal F"
                     /ApEinfo_revcolor="#9eafd2"
                     /ApEinfo_fwdcolor="#9eafd2"
     polyA_signal    complement(9652..10362)
                     /label="OCS PolyA"
                     /ApEinfo_revcolor="#ffef86"
                     /ApEinfo_fwdcolor="#ffef86"
                     /note="from octopine synthase"
     terminator      complement(9654..10361)
                     /label="OCS terminator"
                     /ApEinfo_revcolor="#b4abac"
                     /ApEinfo_fwdcolor="#b4abac"
                     /note="pLannotate"
                     /database="snapgene"
                     /identity="100.0"
                     /match_length="100.0"
                     /fragment="False"
                     /other="terminator"
     misc_feature    complement(9914..9918)
                     /label="TOPO Cloning site(1)"
                     /ApEinfo_revcolor="#85dae9"
                     /ApEinfo_fwdcolor="#85dae9"
                     /note="Unknown feature type:protein_binding"
     Site            10378..10383
                     /label="SalI"
                     /ApEinfo_revcolor="#9eafd2"
                     /ApEinfo_fwdcolor="#9eafd2"
                     /note="Name: SalI"
     Site            complement(10378..10383)
                     /label="SalI"
                     /ApEinfo_revcolor="#9eafd2"
                     /ApEinfo_fwdcolor="#9eafd2"
                     /note="Name: SalI"
     Site            10384..10389
                     /label="PstI"
                     /ApEinfo_revcolor="#c7b0e3"
                     /ApEinfo_fwdcolor="#c7b0e3"
                     /note="Name: PstI"
     Site            complement(10384..10389)
                     /label="PstI"
                     /ApEinfo_revcolor="#c7b0e3"
                     /ApEinfo_fwdcolor="#c7b0e3"
                     /note="Name: PstI"
     misc_RNA        complement(10390..10472)
                     /label="gRNA"
                     /ApEinfo_revcolor="#c6c9d1"
                     /ApEinfo_fwdcolor="#c6c9d1"
     misc_RNA        complement(10397..10472)
                     /label="gRNA scaffold"
                     /ApEinfo_revcolor="#d6b295"
                     /ApEinfo_fwdcolor="#d6b295"
                     /note="pLannotate"
                     /database="snapgene"
                     /identity="100.0"
                     /match_length="100.0"
                     /fragment="False"
                     /other="misc_RNA"
     misc_feature    complement(10473..10492)
                     /label="ranPS3"
                     /ApEinfo_revcolor="#ffef86"
                     /ApEinfo_fwdcolor="#ffef86"
     promoter        complement(10494..10855)
                     /label="TaU6 promoter"
                     /ApEinfo_revcolor="#b7e6d7"
                     /ApEinfo_fwdcolor="#b7e6d7"
     misc_feature    complement(10547..10556)
                     /label="USE"
                     /ApEinfo_revcolor="#b4abac"
                     /ApEinfo_fwdcolor="#b4abac"
     Site            10603..10608
                     /label="SalI"
                     /ApEinfo_revcolor="#9eafd2"
                     /ApEinfo_fwdcolor="#9eafd2"
                     /note="Name: SalI"
     Site            complement(10603..10608)
                     /label="SalI"
                     /ApEinfo_revcolor="#9eafd2"
                     /ApEinfo_fwdcolor="#9eafd2"
                     /note="Name: SalI"
     misc_RNA        complement(10856..10938)
                     /label="gRNA"
                     /ApEinfo_revcolor="#c6c9d1"
                     /ApEinfo_fwdcolor="#c6c9d1"
     misc_RNA        complement(10863..10938)
                     /label="gRNA scaffold"
                     /ApEinfo_revcolor="#c6c9d1"
                     /ApEinfo_fwdcolor="#c6c9d1"
                     /note="pLannotate"
                     /database="snapgene"
                     /identity="100.0"
                     /match_length="100.0"
                     /fragment="False"
                     /other="misc_RNA"
     misc_feature    complement(10939..10958)
                     /label="ranPS1"
                     /ApEinfo_revcolor="#ffef86"
                     /ApEinfo_fwdcolor="#ffef86"
     misc_feature    10946..10951
                     /label="EcoRI"
                     /ApEinfo_revcolor="#84b0dc"
                     /ApEinfo_fwdcolor="#84b0dc"
                     /note="Geneious type: restriction site"
     misc_feature    complement(10946..10951)
                     /label="EcoRI"
                     /ApEinfo_revcolor="#84b0dc"
                     /ApEinfo_fwdcolor="#84b0dc"
                     /note="Geneious type: restriction site"
     promoter        complement(10960..11321)
                     /label="TaU6 promoter"
                     /ApEinfo_revcolor="#b7e6d7"
                     /ApEinfo_fwdcolor="#b7e6d7"
     misc_feature    complement(11013..11022)
                     /label="USE"
                     /ApEinfo_revcolor="#b4abac"
                     /ApEinfo_fwdcolor="#b4abac"
     Site            11069..11074
                     /label="SalI"
                     /ApEinfo_revcolor="#9eafd2"
                     /ApEinfo_fwdcolor="#9eafd2"
                     /note="Name: SalI"
     Site            complement(11069..11074)
                     /label="SalI"
                     /ApEinfo_revcolor="#9eafd2"
                     /ApEinfo_fwdcolor="#9eafd2"
                     /note="Name: SalI"
     protein_bind    complement(11338..11358)
                     /label="attB5"
                     /ApEinfo_revcolor="#84b0dc"
                     /ApEinfo_fwdcolor="#84b0dc"
                     /note="pLannotate"
                     /database="snapgene"
                     /identity="100.0"
                     /match_length="100.0"
                     /fragment="False"
                     /other="protein_bind"
     misc_feature    complement(11338..11358)
                     /label="attP5"
                     /ApEinfo_revcolor="#c7b0e3"
                     /ApEinfo_fwdcolor="#c7b0e3"
                     /note="Unknown feature type:attP5"
     protein_bind    complement(11349..11432)
                     /label="attL1 (fragment)"
                     /ApEinfo_revcolor="#ff9ccd"
                     /ApEinfo_fwdcolor="#ff9ccd"
                     /note="pLannotate"
                     /database="snapgene"
                     /identity="100.0"
                     /match_length="84.8"
                     /fragment="True"
                     /other="protein_bind"
     CDS             11448..11484
                     /label="lacZα (fragment)"
                     /ApEinfo_revcolor="#84b0dc"
                     /ApEinfo_fwdcolor="#84b0dc"
                     /note="pLannotate"
                     /database="snapgene"
                     /identity="100.0"
                     /match_length="21.3"
                     /fragment="True"
                     /other="CDS"
                     /translation="TGRRFTTS*LGK"
     misc_feature    complement(11524..11528)
                     /label="TOPO Cloning site(1)"
                     /ApEinfo_revcolor="#85dae9"
                     /ApEinfo_fwdcolor="#85dae9"
                     /note="Unknown feature type:protein_binding"
     misc_feature    complement(11535..11813)
                     /label="NOS term"
                     /ApEinfo_revcolor="#d6b295"
                     /ApEinfo_fwdcolor="#d6b295"
     terminator      complement(11556..11809)
                     /label="nos terminator"
                     /ApEinfo_revcolor="#f8d3a9"
                     /ApEinfo_fwdcolor="#f8d3a9"
     terminator      complement(11560..11812)
                     /label="NOS terminator"
                     /ApEinfo_revcolor="#75c6a9"
                     /ApEinfo_fwdcolor="#75c6a9"
                     /note="pLannotate"
                     /database="snapgene"
                     /identity="100.0"
                     /match_length="100.0"
                     /fragment="False"
                     /other="terminator"
     primer_bind     complement(11798..11817)
                     /label="fJG111F"
                     /ApEinfo_revcolor="#faac61"
                     /ApEinfo_fwdcolor="#faac61"
     misc_feature    complement(11820..16100)
                     /label="TaCas9"
                     /ApEinfo_revcolor="#ffef86"
                     /ApEinfo_fwdcolor="#ffef86"
     misc_feature    complement(11823..11870)
                     /label="nucleopasmin NLS"
                     /ApEinfo_revcolor="#c7b0e3"
                     /ApEinfo_fwdcolor="#c7b0e3"
     CDS             complement(11871..15971)
                     /label="cas9"
                     /ApEinfo_revcolor="#84b0dc"
                     /ApEinfo_fwdcolor="#84b0dc"
                     /note="pLannotate"
                     /database="swissprot"
                     /identity="99.9"
                     /match_length="99.9"
                     /fragment="False"
                     /other="CDS"
                     /translation="DKKYSIGLDIGTNSVGWAVITDEYKVPSKKFKVLGNTDRHSIKKNLIGALLFDSGETAEATRLKRTARRRYTRRKNRICYLQEIFSNEMAKVDDSFFHRLEESFLVEEDKKHERHPIFGNIVDEVAYHEKYPTIYHLRKKLVDSTDKADLRLIYLALAHMIKFRGHFLIEGDLNPDNSDVDKLFIQLVQTYNQLFEENPINASGVDAKAILSARLSKSRRLENLIAQLPGEKKNGLFGNLIALSLGLTPNFKSNFDLAEDAKLQLSKDTYDDDLDNLLAQIGDQYADLFLAAKNLSDAILLSDILRVNTEITKAPLSASMIKRYDEHHQDLTLLKALVRQQLPEKYKEIFFDQSKNGYAGYIDGGASQEEFYKFIKPILEKMDGTEELLVKLNREDLLRKQRTFDNGSIPHQIHLGELHAILRRQEDFYPFLKDNREKIEKILTFRIPYYVGPLARGNSRFAWMTRKSEETITPWNFEEVVDKGASAQSFIERMTNFDKNLPNEKVLPKHSLLYEYFTVYNELTKVKYVTEGMRKPAFLSGEQKKAIVDLLFKTNRKVTVKQLKEDYFKKIECFDSVEISGVEDRFNASLGTYHDLLKIIKDKDFLDNEENEDILEDIVLTLTLFEDREMIEERLKTYAHLFDDKVMKQLKRRRYTGWGRLSRKLINGIRDKQSGKTILDFLKSDGFANRNFMQLIHDDSLTFKEDIQKAQVSGQGDSLHEHIANLAGSPAIKKGILQTVKVVDELVKVMGRHKPENIVIEMARENQTTQKGQKNSRERMKRIEEGIKELGSQILKEHPVENTQLQNEKLYLYYLQNGRDMYVDQELDINRLSDYDVDHIVPQSFLKDDSIDNKVLTRSDKNRGKSDNVPSEEVVKKMKNYWRQLLNAKLITQRKFDNLTKAERGGLSELDKAGFIKRQLVETRQITKHVAQILDSRMNTKYDENDKLIREVKVITLKSKLVSDFRKDFQFYKVREINNYHHAHDAYLNAVVGTALIKKYPKLESEFVYGDYKVYDVRKMIAKSEQEIGKATAKYFFYSNIMNFFKTEITLANGEIRKRPLIETNGETGEIVWDKGRDFATVRKVLSMPQVNIVKKTEVQTGGFSKESILPKRNSDKLIARKKDWDPKKYGGFDSPTVAYSVLVVAKVEKGKSKKLKSVKELLGITIMERSSFEKNPIDFLEAKGYKEVKKDLIIKLPKYSLFELENGRKRMLASAGELQKGNELALPSKYVNFLYLASHYEKLKGSPEDNEQKQLFVEQHKHYLDEIIEQISEFSKRVILADANLDKVLSAYNKHRDKPIREQAENIIHLFTLTNLGAPAAFKYFDTTIDRKRYTSTKEVLDATLIHQSITGLYETRIDLSQLGVD"
     misc_feature    complement(12126..12625)
                     /label="block6"
                     /ApEinfo_revcolor="#85dae9"
                     /ApEinfo_fwdcolor="#85dae9"
     misc_feature    complement(12235..12239)
                     /label="TOPO Cloning site(1)"
                     /ApEinfo_revcolor="#85dae9"
                     /ApEinfo_fwdcolor="#85dae9"
                     /note="Unknown feature type:protein_binding"
     misc_feature    complement(12307..12311)
                     /label="TOPO Cloning site(1)"
                     /ApEinfo_revcolor="#85dae9"
                     /ApEinfo_fwdcolor="#85dae9"
                     /note="Unknown feature type:protein_binding"
     misc_feature    complement(12418..12422)
                     /label="TOPO Cloning site(1)"
                     /ApEinfo_revcolor="#85dae9"
                     /ApEinfo_fwdcolor="#85dae9"
                     /note="Unknown feature type:protein_binding"
     misc_feature    complement(12520..12524)
                     /label="TOPO Cloning site(1)"
                     /ApEinfo_revcolor="#85dae9"
                     /ApEinfo_fwdcolor="#85dae9"
                     /note="Unknown feature type:protein_binding"
     misc_feature    complement(12745..12749)
                     /label="TOPO Cloning site(1)"
                     /ApEinfo_revcolor="#85dae9"
                     /ApEinfo_fwdcolor="#85dae9"
                     /note="Unknown feature type:protein_binding"
     Site            13473..13479
                     /label="BbvCI"
                     /ApEinfo_revcolor="#c7b0e3"
                     /ApEinfo_fwdcolor="#c7b0e3"
                     /note="Name: BbvCI"
     Site            complement(13473..13479)
                     /label="BbvCI"
                     /ApEinfo_revcolor="#b1ff67"
                     /ApEinfo_fwdcolor="#b1ff67"
                     /note="Name: BbvCI"
     primer          13493..13514
                     /label="TaCas9-R"
                     /ApEinfo_revcolor="#b4abac"
                     /ApEinfo_fwdcolor="#b4abac"
                     /note="Tm 59.70"
     Site            13554..13559
                     /label="PstI"
                     /ApEinfo_revcolor="#c7b0e3"
                     /ApEinfo_fwdcolor="#c7b0e3"
                     /note="Name: PstI"
     Site            complement(13554..13559)
                     /label="PstI"
                     /ApEinfo_revcolor="#c7b0e3"
                     /ApEinfo_fwdcolor="#c7b0e3"
                     /note="Name: PstI"
     misc_feature    complement(13657..13661)
                     /label="TOPO Cloning site(1)"
                     /ApEinfo_revcolor="#85dae9"
                     /ApEinfo_fwdcolor="#85dae9"
                     /note="Unknown feature type:protein_binding"
     misc_feature    complement(13768..13772)
                     /label="TOPO Cloning site(1)"
                     /ApEinfo_revcolor="#85dae9"
                     /ApEinfo_fwdcolor="#85dae9"
                     /note="Unknown feature type:protein_binding"
     misc_feature    complement(13920..13926)
                     /label="del_BspQI"
                     /ApEinfo_revcolor="#c6c9d1"
                     /ApEinfo_fwdcolor="#c6c9d1"
     misc_feature    14157..14163
                     /label="del_BspQI"
                     /ApEinfo_revcolor="#c6c9d1"
                     /ApEinfo_fwdcolor="#c6c9d1"
     primer          complement(14283..14302)
                     /label="TaCas9-F"
                     /ApEinfo_revcolor="#85dae9"
                     /ApEinfo_fwdcolor="#85dae9"
                     /note="Tm 59.29"
     misc_feature    complement(14521..14525)
                     /label="TOPO Cloning site(1)"
                     /ApEinfo_revcolor="#85dae9"
                     /ApEinfo_fwdcolor="#85dae9"
                     /note="Unknown feature type:protein_binding"
     misc_feature    14681..14685
                     /label="TOPO Cloning site(1)"
                     /ApEinfo_revcolor="#85dae9"
                     /ApEinfo_fwdcolor="#85dae9"
                     /note="Unknown feature type:protein_binding"
     misc_feature    14688..14694
                     /label="del_BspQI"
                     /ApEinfo_revcolor="#c6c9d1"
                     /ApEinfo_fwdcolor="#c6c9d1"
     Site            15194..15200
                     /label="BbvCI"
                     /ApEinfo_revcolor="#b1ff67"
                     /ApEinfo_fwdcolor="#b1ff67"
                     /note="Name: BbvCI"
     Site            complement(15194..15200)
                     /label="BbvCI"
                     /ApEinfo_revcolor="#c7b0e3"
                     /ApEinfo_fwdcolor="#c7b0e3"
                     /note="Name: BbvCI"
     misc_feature    complement(15318..15324)
                     /label="del_BspQI"
                     /ApEinfo_revcolor="#c6c9d1"
                     /ApEinfo_fwdcolor="#c6c9d1"
     primer          complement(15639..15656)
                     /label="Cas9 sequence fw"
                     /ApEinfo_revcolor="#faac61"
                     /ApEinfo_fwdcolor="#faac61"
     Site            15794..15800
                     /label="BbvCI"
                     /ApEinfo_revcolor="#b1ff67"
                     /ApEinfo_fwdcolor="#b1ff67"
                     /note="Name: BbvCI"
     Site            complement(15794..15800)
                     /label="BbvCI"
                     /ApEinfo_revcolor="#c7b0e3"
                     /ApEinfo_fwdcolor="#c7b0e3"
                     /note="Name: BbvCI"
     misc_feature    complement(15912..15956)
                     /label="RuvC-like domain"
                     /ApEinfo_revcolor="#75c6a9"
                     /ApEinfo_fwdcolor="#75c6a9"
                     /note="Unknown feature type:domain"
     misc_feature    complement(15996..16016)
                     /label="SV40 NLS"
                     /ApEinfo_revcolor="#c6c9d1"
                     /ApEinfo_fwdcolor="#c6c9d1"
     CDS             complement(16023..16046)
                     /label="5xFLAG (fragment)"
                     /ApEinfo_revcolor="#84b0dc"
                     /ApEinfo_fwdcolor="#84b0dc"
                     /note="pLannotate"
                     /database="snapgene"
                     /identity="95.8"
                     /match_length="18.2"
                     /fragment="True"
                     /other="CDS"
                     /translation="DYKDDDDK"
     misc_feature    complement(16023..16088)
                     /label="3X Flag tag sequence"
                     /ApEinfo_revcolor="#faac61"
                     /ApEinfo_fwdcolor="#faac61"
     misc_feature    complement(16089..16100)
                     /label="MASS translation initiation signal"
                     /ApEinfo_revcolor="#d59687"
                     /ApEinfo_fwdcolor="#d59687"
     misc_feature    16105..16109
                     /label="TOPO Cloning site(1)"
                     /ApEinfo_revcolor="#85dae9"
                     /ApEinfo_fwdcolor="#85dae9"
                     /note="Unknown feature type:protein_binding"
     misc_feature    16111..16116
                     /label="EcoRI"
                     /ApEinfo_revcolor="#84b0dc"
                     /ApEinfo_fwdcolor="#84b0dc"
                     /note="Geneious type: restriction site"
     misc_feature    complement(16111..16116)
                     /label="EcoRI"
                     /ApEinfo_revcolor="#84b0dc"
                     /ApEinfo_fwdcolor="#84b0dc"
                     /note="Geneious type: restriction site"
     protein_bind    complement(16119..16143)
                     /label="attB1"
                     /ApEinfo_revcolor="#faac61"
                     /ApEinfo_fwdcolor="#faac61"
                     /note="pLannotate"
                     /database="snapgene"
                     /identity="100.0"
                     /match_length="100.0"
                     /fragment="False"
                     /other="protein_bind"
     misc_feature    complement(16122..16142)
                     /label="attB1"
                     /ApEinfo_revcolor="#75c6a9"
                     /ApEinfo_fwdcolor="#75c6a9"
                     /note="Unknown feature type:attB1"
     repeat_region   complement(16132..16143)
                     /label="attR1"
                     /ApEinfo_revcolor="#faac61"
                     /ApEinfo_fwdcolor="#faac61"
     promoter        complement(16145..18137)
                     /label="Ubi promoter"
                     /ApEinfo_revcolor="#c6c9d1"
                     /ApEinfo_fwdcolor="#c6c9d1"
                     /note="pLannotate"
                     /database="snapgene"
                     /identity="99.9"
                     /match_length="99.9"
                     /fragment="False"
                     /other="promoter"
     primer_bind     complement(16149..16169)
                     /label="35SpI Internal F2"
                     /ApEinfo_revcolor="#ffef86"
                     /ApEinfo_fwdcolor="#ffef86"
     primer_bind     complement(16234..16251)
                     /label="ZmUbi1 Internal R"
                     /ApEinfo_revcolor="#75c6a9"
                     /ApEinfo_fwdcolor="#75c6a9"
     misc_feature    16863..16867
                     /label="TOPO Cloning site(1)"
                     /ApEinfo_revcolor="#85dae9"
                     /ApEinfo_fwdcolor="#85dae9"
                     /note="Unknown feature type:protein_binding"
     promoter        complement(17156..18137)
                     /label="ZmUBI1p"
                     /ApEinfo_revcolor="#d59687"
                     /ApEinfo_fwdcolor="#d59687"
     primer_bind     complement(17277..17291)
                     /label="ZmUbi1 Internal F"
                     /ApEinfo_revcolor="#f58a5e"
                     /ApEinfo_fwdcolor="#f58a5e"
     misc_feature    17281..17285
                     /label="TOPO Cloning site(1)"
                     /ApEinfo_revcolor="#85dae9"
                     /ApEinfo_fwdcolor="#85dae9"
                     /note="Unknown feature type:protein_binding"
     primer_bind     complement(17380..17397)
                     /label="ZmUbi1 Internal R2"
                     /ApEinfo_revcolor="#85dae9"
                     /ApEinfo_fwdcolor="#85dae9"
     primer_bind     complement(17414..17431)
                     /label="ZmUbi1 Internal R3"
                     /ApEinfo_revcolor="#ffef86"
                     /ApEinfo_fwdcolor="#ffef86"
     Site            17538..17543
                     /label="SalI"
                     /ApEinfo_revcolor="#9eafd2"
                     /ApEinfo_fwdcolor="#9eafd2"
                     /note="Name: SalI"
     Site            complement(17538..17543)
                     /label="SalI"
                     /ApEinfo_revcolor="#9eafd2"
                     /ApEinfo_fwdcolor="#9eafd2"
                     /note="Name: SalI"
     misc_feature    17613..17617
                     /label="TOPO Cloning site(1)"
                     /ApEinfo_revcolor="#85dae9"
                     /ApEinfo_fwdcolor="#85dae9"
                     /note="Unknown feature type:protein_binding"
     primer_bind     complement(18121..18136)
                     /label="ZmUbi1 Internal F2"
                     /ApEinfo_revcolor="#d6b295"
                     /ApEinfo_fwdcolor="#d6b295"
     misc_feature    18142..18146
                     /label="TOPO Cloning site(1)"
                     /ApEinfo_revcolor="#85dae9"
                     /ApEinfo_fwdcolor="#85dae9"
                     /note="Unknown feature type:protein_binding"
     misc_feature    18148..18153
                     /label="EcoRI"
                     /ApEinfo_revcolor="#84b0dc"
                     /ApEinfo_fwdcolor="#84b0dc"
                     /note="Geneious type: restriction site"
     misc_feature    complement(18148..18153)
                     /label="EcoRI"
                     /ApEinfo_revcolor="#84b0dc"
                     /ApEinfo_fwdcolor="#84b0dc"
                     /note="Geneious type: restriction site"
     terminator      complement(18161..92)
                     /label="nos terminator"
                     /ApEinfo_revcolor="#f8d3a9"
                     /ApEinfo_fwdcolor="#f8d3a9"
     terminator      complement(18165..95)
                     /label="NOS terminator"
                     /ApEinfo_revcolor="#faac61"
                     /ApEinfo_fwdcolor="#faac61"
                     /note="pLannotate"
                     /database="snapgene"
                     /identity="100.0"
                     /match_length="100.0"
                     /fragment="False"
                     /other="terminator"
ORIGIN
        1 ttaacgtaat tcaacagaaa ttatatgata atcatcgcaa gaccggcaac aggattcaat
       61 cttaagaaac tttattgcca aatgtttgaa cgatcgggga aattcgagct cgatatcacg
      121 cgtccgcggc tgcagctgaa ttaacgccga attaattcgg gggatctgga ttttagtact
      181 ggattttggt tttaggaatt agaaatttta ttgatagaag tattttacaa atacaaatac
      241 atactaaggg tttcttatat gctcaacaca tgagcgaaac cctataggaa ccctaattcc
      301 cttatctggg aactactcac acattattat ggagaaactc gagcttgtcg atcgacagat
      361 cccggtcggc atctactcta tttctttgcc ctcggacgag tgctggggcg tcggtttcca
      421 ctatcggcga gtacttctac acagccatcg gtccagacgg ccgcgcttct gcgggcgatt
      481 tgtgtacgcc cgacagtccc ggctccggat cggacgattg cgtcgcatcg accctgcgcc
      541 caagctgcat catcgaaatt gccgtcaacc aagctctgat agagttggtc aagaccaatg
      601 cggagcatat acgcccggag tcgtggcgat cctgcaagct ccggatgcct ccgctcgaag
      661 tagcgcgtct gctgctccat acaagccaac cacggcctcc agaagaagat gttggcgacc
      721 tcgtattggg aatccccgaa catcgcctcg ctccagtcaa tgaccgctgt tatgcggcca
      781 ttgtccgtca ggacattgtt ggagccgaaa tccgcgtgca cgaggtgccg gacttcgggg
      841 cagtcctcgg cccaaagcat cagctcatcg agagcctgcg cgacggacgc actgacggtg
      901 tcgtccatca cagtttgcca gtgatacaca tggggatcag caatcgcgca tatgaaatca
      961 cgccatgtag tgtattgacc gattccttgc ggtccgaatg ggccgaaccc gctcgtctgg
     1021 ctaagatcgg ccgcagcgat cgcatccata gcctccgcga ccggttgtag aacagcgggc
     1081 agttcggttt caggcaggtc ttgcaacgtg acaccctgtg aacggcggga gatgcaatag
     1141 gtcaggctct cgctaaactc cccaatgtca agcacttccg gaatcgggag cgcggccgat
     1201 gcaaagtgcc gataaacata acgatctttg tagaaaccat cggcgcagct atttacccgc
     1261 aggacatatc cacgccctcc tacatcgaag ctgaaagcac gagattcttc gccctccgag
     1321 agctgcatca ggtcggagac gctgtcgaac ttttcgatca gaaacttctc gacagacgtc
     1381 gcggtgagtt caggcttttt cataagctta tcgtctacct acaaaaaagc tccgcacgag
     1441 gctgcatttg tcacaaatca tgaaaagaaa aactaccgat gaacaatgct gagggattca
     1501 aattctaccc acaaaaagaa gaaagaaaga tctagcacat ctaagcctga cgaagcagca
     1561 gaaatatata aaaatataaa ccatagtgcc cttttcccct cttcctgatc ttgtttagca
     1621 tggcggaaat tttaaacccc ccatcatctc ccccaacaac ggcggatcgc agatctacat
     1681 ccgagagccc cattccccgc gagatccggg ccggatccac gccggcgaga gccccagccg
     1741 cgagatcccg cccctcccgc gcaccgatct gggcgcgcac gaagccgcct ctcgcccacc
     1801 caaactacca aggccaaaga tcgagaccga gacggaaaaa aaaaacggag aaagaaagag
     1861 gagaggggcg gggtggttac cggcgcggcg gcggcggagg gggagggggg aggagctcgt
     1921 cgtccggcag cgagggggga ggaggtggag gtggtggtgg tggtggtggt agggttgggg
     1981 ggatgggagg agaggggggg gtatgtatat agtggcgatg gggggcgttt ctttggaagc
     2041 ggagggaggg ccggcctcgt cgctggctcg cgatcctcct cgcgtttccg gcccccacga
     2101 cccggaccca cctgctgttt tttctttttc ttttttttct ttcttttttt ttttttggct
     2161 gcgagacgtg cggtgcgtgc ggacaactca cggtgatagt gggggggtgt ggagactatt
     2221 gtccagttgg ctggactggg gtgggttggg ttgggttggg ttgggctggg cttgctatgg
     2281 atcgtggata gcactttggg ctttaggaac tttaggggtt gtttttgtaa atgttttgag
     2341 tctaagttta tcttttattt ttactagaaa aaatacccat gcgctgcaac gggggaaagc
     2401 tattttaatc ttattattgt tcattgtgag aattcgcctg aatatatatt tttctcaaaa
     2461 attatgtcaa attagcatat gggttttttt aaagatattt cttatacaaa tccctctgta
     2521 tttacaaaag caaacgaact taaaacccga ctcaaataca gatatgcatt tccaaaagcg
     2581 aataaactta aaaaccaatt catacaaaaa tgacgtatca aagtaccgac aaaaacatcc
     2641 tcaattttta taatagtaga aaagagtaaa tttcactttg ggccaccttt tattaccgat
     2701 attttacttt ataccacctt ttaactgatg ttttcacttt tgaccaggta atcttacctt
     2761 tgttttattt tggactatcc cgactctctt ctcaagcata tgaatgacct cgaggggggg
     2821 cccggtacaa acctgcaggt cgactctaga ggatccccgg gtaccgagct cgatatctta
     2881 attaagaatt cgtaatcatg tcatagctgt ttcctgtgtg aaattgttat ccgctcacaa
     2941 ttccacacaa catacgagcc ggaagcataa agtgtaaagc ctggggtgcc taatgagtga
     3001 gctaactcac attaattgcg ttgcgctcac tgcccgcttt ccagtcggga aacctgtcgt
     3061 gccagctgca ttaatgaatc ggccaacgcg cggggagagg cggtttgcgt attggctaga
     3121 gcaattcggc gttaattcag tacattaaaa acgtccgcaa tgtgttatta agttgtctaa
     3181 gcgtcaattt gtttacacca caatatatcc tgccaccagc cagccaacag ctccccgacc
     3241 ggcagctcgg cacaaaatca ccactcgata caggcagccc atcagtccgg gacggcgtca
     3301 gcgggagagc cgttgtaagg cggcagactt tgctcatgtt accgatgcta ttcggaagaa
     3361 cggcaactaa gctgccgggt ttgaaacacg gatgatctcg cggagggtag catgttgatt
     3421 gtaacgatga cagagcgttg ctgcctgtga tccagatcat gaacaataaa actgtctgct
     3481 tacataaaca gtaatacaag gggtgttatg agccatattc aacgggaaac gtcttgctct
     3541 aggccgcgat taaattccaa catggatgct gatttatatg ggtataaatg ggctcgcgat
     3601 aatgtcgggc aatcaggtgc gacaatctat cgattgtatg ggaagcccga tgcgccagag
     3661 ttgtttctga aacatggcaa aggtagcgtt gccaatgatg ttacagatga gatggtcaga
     3721 ctaaactggc tgacggaatt tatgcctctt ccgaccatca agcattttat ccgtactcct
     3781 gatgatgcat ggttactcac cactgcgatc cccgggaaaa cagcattcca ggtattagaa
     3841 gaatatcctg attcaggtga aaatattgtt gatgcgctgg cagtgttcct gcgccggttg
     3901 cattcgattc ctgtttgtaa ttgtcctttt aacagcgatc gcgtatttcg tctcgctcag
     3961 gcgcaatcac gaatgaataa cggtttggtt gatgcgagtg attttgatga cgagcgtaat
     4021 ggctggcctg ttgaacaagt ctggaaagaa atgcataaac ttttgccatt ctcaccggat
     4081 tcagtcgtca ctcatggtga tttctcactt gataacctta tttttgacga ggggaaatta
     4141 ataggttgta ttgatgttgg acgagtcgga atcgcagacc gataccagga tcttgccatc
     4201 ctatggaact gcctcggtga gttttctcct tcattacaga aacggctttt tcaaaaatat
     4261 ggtattgata atcctgatat gaataaattg cagtttcatt tgatgctcga tgagtttttc
     4321 taagaattaa ttcatgatcc tgcatgacca aaatccctta acgtgagttt tcgttccact
     4381 gagcgtcaga ccccgtagaa aagatcaaag gatcttcttg agatcctttt tttctgcgcg
     4441 taatctgctg cttgcaaaca aaaaaaccac cgctaccagc ggtggtttgt ttgccggatc
     4501 aagagctacc aactcttttt ccgaaggtaa ctggcttcag cagagcgcag ataccaaata
     4561 ctgtccttct agtgtagccg tagttaggcc accacttcaa gaactctgta gcaccgccta
     4621 catacctcgc tctgctaatc ctgttaccag tggctgctgc cagtggcgat aagtcgtgtc
     4681 ttaccgggtt ggactcaaga cgatagttac cggataaggc gcagcggtcg ggctgaacgg
     4741 ggggttcgtg cacacagccc agcttggagc gaacgaccta caccgaactg agatacctac
     4801 agcgtgagct atgagaaagc gccacgcttc ccgaagggag aaaggcggac aggtatccgg
     4861 taagcggcag ggtcggaaca ggagagcgca cgagggagct tccaggggga aacgcctggt
     4921 atctttatag tcctgtcggg tttcgccacc tctgacttga gcgtcgattt ttgtgatgct
     4981 cgtcaggggg gcggagccta tggaaaaacg ccagcaacgc ggccttttta cggttcctgg
     5041 ccttttgctg gccttttgct cacatgttct ttcctgcgtt atcccctgat tctgtggata
     5101 accgtattac cgcctttgag tgagctgata ccgctcgccg cagccgaacg accgagcgca
     5161 gcgagtcagt gagcgaggaa gcggttgagc gcctgatgcg gtattttctc cttacgcatc
     5221 tgtgcggtat ttcacaccgc atatggtgca ctctcagtac aatctgctct gatgccgcat
     5281 agttaagcca gtatacactc cgctatcgct acgtgactgg gtcatggctg cgccccgaca
     5341 cccgccaaca cccgctgacg cgccctgacg ggcttgtctg ctcccggcat ccgcttacag
     5401 acaagctgtg accgtctccg ggagctgcat gtgtcagagg ttttcaccgt catcaccgaa
     5461 acgcgcgagg cagggtgcct tgatgtgggc gccggcggtc gagtggcgac ggcgcggctt
     5521 gtccgcgccc tggtagattg cctggccgta ggccagccat ttttgagcgg ccagcggccg
     5581 cgataggccg acgcgaagcg gcggggcgta gggagcgcag cgaccgaagg gtaggcgctt
     5641 tttgcagctg atcggctgtg cgctggccag acagttatgc acaggccagg cgggttttaa
     5701 gagttttaat aagttttaaa gagttttagg cggaaaaatc gccttttttc tcttttatat
     5761 cagtcactta catgtgtgac cggttcccaa tgtacggctt tgggttccca atgtacgggt
     5821 tccggttccc aatgtacggc tttgggttcc caatgtacgt gctatccaca ggaaagagac
     5881 cttttcgacc tttttcccct gctagggcaa tttgccctag catctgctcc gtacattagg
     5941 aaccggcgga tgcttcgccc tcgatcaggt tgcggtagcg catgactagg atcgggccag
     6001 cctgccccgc ctcctccttc aaatcgtact ccggcaggtc atttgacccg atcagcttgc
     6061 gcacggtgaa acagaacttc ttgaactctc cggcgctgcc actgcgttcg tagatcgtct
     6121 tgaacaacca tctggcttct gccttgcctg cggcgcggcg tgccaggcgg tagagaaaac
     6181 ggccgatgcc gggatcgatc aaaaagtaat cggggtgaac cgtcagcacg tccgggttct
     6241 tgccttctgt gatctcgcgg tacatccaat cagctagctc gatctcgatg tactccggcc
     6301 gcccggtttc gctctttacg atcttgtagc ggctaatcaa ggcttcaccc tcggataccg
     6361 tcaccaggcg gccgttcttg gccttcttcg tacgctgcat ggcaacgtgc gtggtgttta
     6421 accgaatgca ggtttctacc aggtcgtctt tctgctttcc gccatcggct cgccggcaga
     6481 acttgagtac gtccgcaacg tgtggacgga acacgcggcc gggcttgtct cccttccctt
     6541 cccggtatcg gttcatggat tcggttagat gggaaaccgc catcagtacc aggtcgtaat
     6601 cccacacact ggccatgccg gccggccctg cggaaacctc tacgtgcccg tctggaagct
     6661 cgtagcggat cacctcgcca gctcgtcggt cacgcttcga cagacggaaa acggccacgt
     6721 ccatgatgct gcgactatcg cgggtgccca cgtcatagag catcggaacg aaaaaatctg
     6781 gttgctcgtc gcccttgggc ggcttcctaa tcgacggcgc accggctgcc ggcggttgcc
     6841 gggattcttt gcggattcga tcagcggccg cttgccacga ttcaccgggg cgtgcttctg
     6901 cctcgatgcg ttgccgctgg gcggcctgcg cggccttcaa cttctccacc aggtcatcac
     6961 ccagcgccgc gccgatttgt accgggccgg atggtttgcg accgctcacg ccgattcctc
     7021 gggcttgggg gttccagtgc cattgcaggg ccggcagaca acccagccgc ttacgcctgg
     7081 ccaaccgccc gttcctccac acatggggca ttccacggcg tcggtgcctg gttgttcttg
     7141 attttccatg ccgcctcctt tagccgctaa aattcatcta ctcatttatt catttgctca
     7201 tttactctgg tagctgcgcg atgtattcag atagcagctc ggtaatggtc ttgccttggc
     7261 gtaccgcgta catcttcagc ttggtgtgat cctccgccgg caactgaaag ttgacccgct
     7321 tcatggctgg cgtgtctgcc aggctggcca acgttgcagc cttgctgctg cgtgcgctcg
     7381 gacggccggc acttagcgtg tttgtgcttt tgctcatttt ctctttacct cattaactca
     7441 aatgagtttt gatttaattt cagcggccag cgcctggacc tcgcgggcag cgtcgccctc
     7501 gggttctgat tcaagaacgg ttgtgccggc ggcggcagtg cctgggtagc tcacgcgctg
     7561 cgtgatacgg gactcaagaa tgggcagctc gtacccggcc agcgcctcgg caacctcacc
     7621 gccgatgcgc gtgcctttga tcgcccgcga cacgacaaag gccgcttgta gccttccatc
     7681 cgtgacctca atgcgctgct taaccagctc caccaggtcg gcggtggccc atatgtcgta
     7741 agggcttggc tgcaccggaa tcagcacgaa gtcggctgcc ttgatcgcgg acacagccaa
     7801 gtccgccgcc tggggcgctc cgtcgatcac tacgaagtcg cgccggccga tggccttcac
     7861 gtcgcggtca atcgtcgggc ggtcgatgcc gacaacggtt agcggttgat cttcccgcac
     7921 ggccgcccaa tcgcgggcac tgccctgggg atcggaatcg actaacagaa catcggcccc
     7981 ggcgagttgc agggcgcggg ctagatgggt tgcgatggtc gtcttgcctg acccgccttt
     8041 ctggttaagt acagcgataa ccttcatgcg ttccccttgc gtatttgttt atttactcat
     8101 cgcatcatat acgcagcgac cgcatgacgc aagctgtttt actcaaatac acatcacctt
     8161 tttagacggc ggcgctcggt ttcttcagcg gccaagctgg ccggccaggc cgccagcttg
     8221 gcatcagaca aaccggccag gatttcatgc agccgcacgg ttgagacgtg cgcgggcggc
     8281 tcgaacacgt acccggccgc gatcatctcc gcctcgatct cttcggtaat gaaaaacggt
     8341 tcgtcctggc cgtcctggtg cggtttcatg cttgttcctc ttggcgttca ttctcggcgg
     8401 ccgccagggc gtcggcctcg gtcaatgcgt cctcacggaa ggcaccgcgc cgcctggcct
     8461 cggtgggcgt cacttcctcg ctgcgctcaa gtgcgcggta cagggtcgag cgatgcacgc
     8521 caagcagtgc agccgcctct ttcacggtgc ggccttcctg gtcgatcagc tcgcgggcgt
     8581 gcgcgatctg tgccggggtg agggtagggc gggggccaaa cttcacgcct cgggccttgg
     8641 cggcctcgcg cccgctccgg gtgcggtcga tgattaggga acgctcgaac tcggcaatgc
     8701 cggcgaacac ggtcaacacc atgcggccgg ccggcgtggt ggtgtcggcc cacggctctg
     8761 ccaggctacg caggcccgcg ccggcctcct ggatgcgctc ggcaatgtcc agtaggtcgc
     8821 gggtgctgcg ggccaggcgg tctagcctgg tcactgtcac aacgtcgcca gggcgtaggt
     8881 ggtcaagcat cctggccagc tccgggcggt cgcgcctggt gccggtgatc ttctcggaaa
     8941 acagcttggt gcagccggcc gcgtgcagtt cggcccgttg gttggtcaag tcctggtcgt
     9001 cggtgctgac gcgggcatag cccagcaggc cagcggcggc gctcttgttc atggcgtaat
     9061 gtctccggtt ctagtcgcaa gtattctact ttatgcgact aaaacacgcg acaagaaaac
     9121 gccaggaaaa gggcagggcg gcagcctgtc gcgtaactta ggacttgtgc gacatgtcgt
     9181 tttcagaaga cggctgcact gaacgtcaga agccgactgc actatagcag cggaggggtt
     9241 ggatcaaagt actttaaagt actttaaagt actttaaagt actttgatcc cgaggggaac
     9301 cctgtggttg gcatgcacat acaaatggac gaacggataa accttttcac gcccttttaa
     9361 atatccgatt attctaataa acgctctttt ctcttaggtt tacccgccaa tatatcctgt
     9421 caaacactga tagtttaaac tgaaggcggg aaacgacaat ctgatccaag ctcaagctca
     9481 ttcgccattc aggctgcgca actgttggga agggcgatcg gtgcgggcct cttcgctatt
     9541 acgccagctg gcgaaagggg gatgtgctgc aaggcgatta agttgggtaa cgccagggtt
     9601 ttcccagtca cgacgttgta aaacgacggc cagtgccaag cttggcgcgc ctcctgctga
     9661 gcctcgacat gttgtcgcaa aattcgccct ggacccgccc aacgatttgt cgtcactgtc
     9721 aaggtttgac ctgcacttca tttggggccc acatacacca aaaaaatgct gcataattct
     9781 cggggcagca agtcggttac ccggccgccg tgctggaccg ggttgaatgg tgcccgtaac
     9841 tttcggtaga gcggacggcc aatactcaac ttcaaggaat ctcacccatg cgcgccggcg
     9901 gggaaccgga gttcccttca gtgagcgtta ttagttcgcc gctcggtgtg tcgtagatac
     9961 tagcccctgg ggcacttttg aaatttgaat aagatttatg taatcagtct tttaggtttg
    10021 accggttctg ccgctttttt taaaattgga tttgtaataa taaaacgcaa ttgtttgtta
    10081 ttgtggcgct ctatcataga tgtcgctata aacctattca gcacaatata ttgttttcat
    10141 tttaatattg tacatataag tagtagggta caatcagtaa attgaacgga gaatattatt
    10201 cataaaaata cgatagtaac gggtgatata ttcattagaa tgaaccgaaa ccggcggtaa
    10261 ggatctgagc tacacatgct caggtttttt acaacgtgca caacagaatt gaaagcaaat
    10321 atcatgcgat cataggcgtc tcgcatatct cattaaagca ggactctagg gactagtgtc
    10381 gacctgcaga aaaaaagcac cgactcggtg ccactttttc aagttgataa cggactagcc
    10441 ttattttaac ttgctatttc tagctctaaa actcggcaga agctttattg tccaagtctg
    10501 atgcagcaag cgagtttata aaccggtcag aactctgctg gacaggcgag gtgggactaa
    10561 actaagagga actgctgcgt tgctctcccc aatcgtgaac acgtcgacca cccgacaaaa
    10621 gcccgatcat gcgggcctaa aagcccagcg ctagaccgtt gctgaactca cgtgggctgc
    10681 atctcactat gcgacccaga tcagtgagag ctagagggca gttatcttca gctctctcgt
    10741 agttcctctg atcaatattc ctagttcgat tccctcctag cagtgagtaa caatgtgctc
    10801 cttgataaat ataaatgtgt tgagcaccag aactgtcaga ataacgggct tggtcaaaaa
    10861 aagcaccgac tcggtgccac tttttcaagt tgataacgga ctagccttat tttaacttgc
    10921 tatttctagc tctaaaacat ccggtgaatt cacgttacca agtctgatgc agcaagcgag
    10981 tttataaacc ggtcagaact ctgctggaca ggcgaggtgg gactaaacta agaggaactg
    11041 ctgcgttgct ctccccaatc gtgaacacgt cgaccacccg acaaaagccc gatcatgcgg
    11101 gcctaaaagc ccagcgctag accgttgctg aactcacgtg ggctgcatct cactatgcga
    11161 cccagatcag tgagagctag agggcagtta tcttcagctc tctcgtagtt cctctgatca
    11221 atattcctag ttcgattccc tcctagcagt gagtaacaat gtgctccttg ataaatataa
    11281 atgtgttgag caccagaact gtcagaataa cgggcttggt cgcggccgcg agctcggcaa
    11341 cttttgtata caaagttggc attataaaaa agcattgctc atcaatttgt tgcaacgaac
    11401 aggtcactat cagtcaaaat aaaatcatta ttgggcccga gcttaagact ggccgtcgtt
    11461 ttacaacgtc gtgactggga aaacatccat gcaagcgtta acgcgagagt agggaacaat
    11521 tcgccctttc cggaagctgt cgagggggga tcaattcccg atctagtaac atagatgaca
    11581 ccgcgcgcga taatttatcc tagtttgcgc gctatatttt gttttctatc gcgtattaaa
    11641 tgtataattg cgggactcta atcataaaaa cccatctcat aaataacgtc atgcattaca
    11701 tgttaattat tacatgctta acgtaattca acagaaatta tatgataatc atcgcaagac
    11761 cggcaacagg attcaatctt aagaaacttt attgccaaat gtttgaacga tcggacgtct
    11821 cacttcttct tctttgcttg ccctgccttc ttggttgctg cgggtctctt atccacgccg
    11881 agttgtgaga ggtcgatcct cgtctcgtac aggccggtga tcgactggtg gatgagggtc
    11941 gcgtccagga cctccttcgt ggaggtgtat ctcttccgat cgatcgtggt gtcgaagtac
    12001 ttgaaagcag caggagcgcc gaggttcgtc agggtgaaga gatggatgat gttctccgct
    12061 tgctctctga tgggcttgtc ccggtgcttg ttgtaggcgg agaggacctt atccaggttc
    12121 gcgtcggcga ggatcacgcg cttgctgaac tcggagattt gctcgatgat ctcgtcgagg
    12181 taatgcttgt gctgctcgac gaacagctgc ttttgctcgt tgtcctccgg gctgcccttg
    12241 agcttctcgt agtgggaagc caggtagagg aagttcacgt acttgcttgg cagcgcgagc
    12301 tcgttcccct tctggagctc gccagcggaa gccagcattc tcttcctgcc gttctccagc
    12361 tcgaagagag agtacttcgg gagcttgatg atcaggtcct tcttcacctc cttgtagccc
    12421 ttggcctcca ggaagtcgat tgggttcttc tcgaagctgg acctctccat gatggtgatc
    12481 cccaggagct ccttcacgct cttgagcttc ttggacttgc ccttctcaac cttcgccaca
    12541 accaggaccg agtaggccac ggtagggctg tcgaacccgc cgtacttctt tgggtcccag
    12601 tccttctttc tggcgatgag cttgtcgctg ttccgcttag gcaggataga ctcctttgag
    12661 aacccgcccg tttggacctc ggtcttcttg acgatgttca cctggggcat ggagagaacc
    12721 ttgcggacgg tcgcgaaatc cctgcccttg tcccacacga tctcccccgt ctcgccgttg
    12781 gtctcgatga gcggtctctt ccggatctcg ccgttggcca gcgtgatctc ggtcttgaag
    12841 aagttcatga tgtttgagta gaagaagtac ttggcggtag ccttgccgat ctcttgctcc
    12901 gacttggcga tcatcttgcg cacatcgtaa accttgtagt ccccgtacac gaactcggac
    12961 tccagctttg ggtacttctt gatcagagcg gtgccgacca cagcgttgag gtaagcgtca
    13021 tgggcatggt ggtagttgtt gatctcgcga accttgtaga actggaaatc cttcctgaag
    13081 tcggagacga gcttagactt cagggtgatc accttaacct ccctgatcag cttgtcgttc
    13141 tcatcgtact tcgtgttcat ccgagagtcg aggatttgcg caacgtgctt cgtgatttgt
    13201 ctggtctcga ccagctgccg cttgatgaag ccggccttgt ccagctctga gagcccgcct
    13261 ctctcagcct tggtgaggtt gtcgaacttc ctttgcgtga tcagcttggc gttcaggagc
    13321 tgcctccagt agttcttcat cttcttaacg acctcctcag atggaacgtt atctgacttg
    13381 ccgcggttct tgtccgacct ggtgaggacc ttgttgtcga tggagtcatc cttcaggaaa
    13441 gactggggaa cgatatgatc gacgtcgtaa tcgctgaggc ggttgatatc cagctcttgg
    13501 tccacgtaca tatccctgcc gttctggagg tagtacaggt agagcttctc gttctgcagt
    13561 tgggtgttct ccactgggtg ctccttgagg atttgggacc ccagctcctt gatgccctcc
    13621 tcgatgcgct tcatgcgctc cctagagttc ttttgcccct tctgcgtggt ttggttctct
    13681 ctggccatct cgatgacgat gttctcaggc ttgtgccggc ccatgacctt cacgagctcg
    13741 tccacaacct tcacggtctg gaggatgccc ttcttgatcg cgggggagcc agcgaggttc
    13801 gcgatatgct cgtgcagcga gtccccctgg ccgctcactt gagccttttg gatatcctcc
    13861 ttgaaggtga ggctgtcatc gtggatcagt tgcatgaagt tcctgttggc gaagccatcg
    13921 gacttcagga agtcgaggat ggtcttcccg gactgcttgt cccggatgcc gttgatgagc
    13981 ttgcgggaca gcctccccca gccggtgtat ctccggcgct tgagttgctt catgaccttg
    14041 tcatcgaaga gatgggcgta cgtcttcagg cgctcctcga tcatctccct gtcctcgaac
    14101 agcgtgaggg tcagcacgat gtcctccagg atatcctcgt tctcctcgtt gtccaggaag
    14161 tccttatcct tgatgatctt caggagatcg tggtaggtcc cgaggctggc gttgaagcgg
    14221 tcctcaacgc cgctgatctc gaccgaatcg aagcactcga tcttcttgaa gtagtcctcc
    14281 ttgagttgct taaccgtgac cttccggttg gtcttgaaca ggaggtccac gatagccttc
    14341 ttctgctccc cggacaggaa cgctggcttg cgcatgccct cggtgacgta cttcaccttc
    14401 gtgagctcgt tgtagacggt gaagtactcg tacaggagcg agtgcttagg gagcaccttc
    14461 tcgttgggca ggttcttgtc gaagttggtc atcctctcga tgaacgactg agcgctagcg
    14521 cccttgtcca ccacctcctc gaagttccac ggcgtgatgg tctcctcaga cttgcgggtc
    14581 atccaagcga atcttgagtt cccccgcgcg agagggccga cgtagtatgg gattctgaag
    14641 gtcaggatct tctcgatctt ctcccggtta tccttgagga aagggtagaa gtcctcttgc
    14701 cttctcagga tggcgtgcag ctccccgaga tggatttggt gggggatgct gccgttatcg
    14761 aaggttctct gcttccgcag gaggtcctcc ctgttgagct tcaccaggag ctcctccgtg
    14821 ccgtccatct tctccaggat tggcttgatg aacttgtaga actcctcttg tgaggccccg
    14881 ccgtcgatgt acccagcgta gccgttcttc gactgatcga agaaaatctc cttgtacttc
    14941 tccgggagct gttggcggac cagcgccttc aggagggtca gatcctgatg gtgctcgtcg
    15001 tagcgcttga tcatggaggc agagagtgga gccttcgtga tctcggtgtt cacgcggagg
    15061 atatctgaca ggaggatggc gtccgacagg ttcttggcag cgaggaacag gtccgcgtat
    15121 tgatcgccga tctgggccag gaggttatcg aggtcatcgt cgtaggtgtc cttggagagt
    15181 tgcagcttgg cgtcctcagc gagatcgaag ttcgacttga agttcggggt gagccccagg
    15241 ctgagagcga tgaggttccc gaacaggccg ttcttcttct cgcctgggag ctgagcgatc
    15301 aggttctcca gcctcctgga cttcgagagc ctcgcggaca ggatagcctt cgcgtccacg
    15361 ccagaggcgt tgatcgggtt ctcctcgaag agttggttgt aggtctgcac gagttggatg
    15421 aacagcttgt caacatcgct gttgtctggg ttgagatccc cctcgatcag gaaatggccg
    15481 cggaacttga tcatgtgggc cagagcgagg tagatcagtc tgaggtccgc cttatcggtg
    15541 gagtccacga gcttcttccg cagatggtag atcgtagggt acttctcgtg gtaggcaacc
    15601 tcgtccacga tgttgccgaa gatgggatgc cgctcgtgct tcttatcctc ctccacgagg
    15661 aaagactcct ccaggcggtg gaagaatgaa tcgtcaacct tggccatctc gttggagaaa
    15721 atctcttgga ggtagcagat cctgttcttc cttctcgtgt accggcgcct agcggttctc
    15781 ttgagcctcg tagcctcagc ggtctccccg ctgtcgaaca ggagagcgcc gatgaggttc
    15841 ttcttgatgg aatggcggtc ggtgttcccc aggaccttga acttcttaga gggcaccttg
    15901 tactcgtcgg tgatcacggc ccagccaact gagttcgtcc cgatgtcgag gccgatcgag
    15961 tacttcttgt cagcagccgg caccccgtgg atgccaacct tcctcttctt ctttggagcc
    16021 atcttgtcgt cgtcgtcctt gtagtcgatg tcgtggtcct tgtagtcccc gtcgtggtcc
    16081 ttgtagtcgc tagaagccat ggtgaagggc gaattcggag cctgcttttt tgtacaaact
    16141 tgtatgcaga agtaacacca aacaacaggg tgagcatcga caaaagaaac agtaccaagc
    16201 aaataaatag cgtatgaagg cagggctaaa aaaatccaca tatagctgct gcatatgcca
    16261 tcatccaagt atatcaagat caaaataatt ataaaacata cttgtttatt ataatagata
    16321 ggtactcaag gttagagcat atgaatagat gctgcatatg ccatcatgta tatgcatcag
    16381 taaaacccac atcaacatgt atacctatcc tagatcgata tttccatcca tcttaaactc
    16441 gtaactatga agatgtatga cacacacata cagttccaaa attaataaat acaccaggta
    16501 gtttgaaaca gtattctact ccgatctaga acgaatgaac gaccgcccaa ccacaccaca
    16561 tcatcacaac caagcgaaca aaaagcatct ctgtatatgc atcagtaaaa cccgcatcaa
    16621 catgtatacc tatcctagat cgatatttcc atccatcatc ttcaattcgt aactatgaat
    16681 atgtatggca cacacataca gatccaaaat taataaatcc accaggtagt ttgaaacaga
    16741 attaattcta ctccgatcta gaacgaccgc ccaaccagac cacatcatca caaccaagac
    16801 aaaaaaaagc atgaaaagat gacccgacaa acaagtgcac ggcatatatt gaaataaagg
    16861 aaaagggcaa accaaaccct atgcaacgaa acaaaaaaaa tcatgaaatc gatcccgtct
    16921 gcggaacggc tagagccatc ccaggattcc ccaaagagaa acactggcaa gttagcaatc
    16981 agaacgtgtc tgacgtacag gtcgcatccg tgtacgaacg ctagcagcac ggatctaaca
    17041 caaacacgga tctaacacaa acatgaacag aagtagaact accgggccct aaccatggac
    17101 cggaacgccg atctagagaa ggtagagagg ggggggggga ggacgagcgg cgtaccttga
    17161 agcggaggtg ccgacgggtg gatttggggg agatctggtt gtgtgtgtgt gcgctccgaa
    17221 caacacgagg ttggggaaag agggtgtgga gggggtgtct atttattacg gcgggcgagg
    17281 aagggaaagc gaaggagcgg tgggaaagga atcccccgta gctgccggtg ccgtgagagg
    17341 aggaggaggc cgcctgccgt gccggctcac gtctgccgct ccgccacgca atttctggat
    17401 gccgacagcg gagcaagtcc aacggtggag cggaactctc gagaggggtc cagaggcagc
    17461 gacagagatg ccgtgccgtc tgcttcgctt ggcccgacgc gacgctgctg gttcgctggt
    17521 tggtgtccgt tagactcgtc gacggcgttt aacaggctgg cattatctac tcgaaacaag
    17581 aaaaatgttt ccttagtttt tttaatttct taaagggtat ttgtttaatt tttagtcact
    17641 ttattttatt ctattttata tctaaattat taaataaaaa aactaaaata gagttttagt
    17701 tttcttaatt tagaggctaa aatagaataa aatagatgta ctaaaaaaat tagtctataa
    17761 aaaccattaa ccctaaaccc taaatggatg tactaataaa atggatgaag tattatatag
    17821 gtgaagctat ttgcaaaaaa aaaggagaac acatgcacac taaaaagata aaactgtaga
    17881 gtcctgttgt caaaatactc aattgtcctt tagaccatgt ctaactgttc atttatatga
    17941 ttctctaaaa cactgatatt attgtagtac tatagattat attattcgta gagtaaagtt
    18001 taaatatatg tataaagata gataaactgc acttcaaaca agtgtgacaa aaaaaatatg
    18061 tggtaatttt ttataactta gacatgcaat gctcattatc tctagagagg ggcacgaccg
    18121 ggtcacgctg cactgcattg gaagggcgaa ttcgtttaat tcccgatcta gtaacataga
    18181 tgacaccgcg cgcgataatt tatcctagtt tgcgcgctat attttgtttt ctatcgcgta
    18241 ttaaatgtat aattgcggga ctctaatcat aaaaacccat ctcataaata acgtcatgca
    18301 ttacatgtta attattacat gc
//
