# Supplementary material for: Rapid one-step CRISPR-cas vector assembly by isothermal spacer removal linearization and sequence-ligation independent cloning (ISRL-SLIC)
Source: MethodsX. 2025 Aug 15;15:103567. doi: 10.1016/j.mex.2025.103567 (PMC12395069; doi:10.1016/j.mex.2025.103567)
Supplement: Supplementary file 6 — Supplementary material 1: GeneBank Files for plasmids used in this work. [file mmc6.zip › ptritidirect_3ps.gb]

LOCUS       pTRITIdirect_3PS       18848 bp ds-DNA     circular     27-SEP-2024
DEFINITION  an expression clone created from pANIC\6A. and Reaction of 2
            fragments.
ACCESSION   urn.local...1m-423g010
VERSION     urn.local...1m-423g010
FEATURES             Location/Qualifiers
     promoter        1..1401
                     /label="Act1p"
                     /ApEinfo_revcolor="#f8d3a9"
                     /ApEinfo_fwdcolor="#f8d3a9"
                     /vntifkey=29
     misc_feature    380..385
                     /label="EcoRI"
                     /ApEinfo_revcolor="#b1ff67"
                     /ApEinfo_fwdcolor="#b1ff67"
                     /note="Geneious type: restriction site"
                     /Recognition_pattern="G^AATTC"
                     /annotation_group="GAATTC"
                     /vntifkey=21
     primer_bind     642..658
                     /label="OsAct1 Internal R3"
                     /ApEinfo_revcolor="#b4abac"
                     /ApEinfo_fwdcolor="#b4abac"
                     /vntifkey=28
     primer_bind     733..748
                     /label="OsAct1 Internal R2"
                     /ApEinfo_revcolor="#d6b295"
                     /ApEinfo_fwdcolor="#d6b295"
                     /vntifkey=28
     primer_bind     796..815
                     /label="OsAct1 Internal F"
                     /ApEinfo_revcolor="#d59687"
                     /ApEinfo_fwdcolor="#d59687"
                     /vntifkey=28
     TATA_signal     804..811
                     /label="TATA Signal"
                     /ApEinfo_revcolor="#b1ff67"
                     /ApEinfo_fwdcolor="#b1ff67"
                     /vntifkey=41
     exon            851..929
                     /label="Act1 Exon1"
                     /ApEinfo_revcolor="#ff9ccd"
                     /ApEinfo_fwdcolor="#ff9ccd"
                     /vntifkey=61
     intron          935..1396
                     /label="Act1 Intron1"
                     /ApEinfo_revcolor="#faac61"
                     /ApEinfo_fwdcolor="#faac61"
                     /vntifkey=15
     Site            1321..1327
                     /label="BbvCI"
                     /ApEinfo_revcolor="#b1ff67"
                     /ApEinfo_fwdcolor="#b1ff67"
                     /note="Name: BbvCI"
                     /site_type="restriction site"
                     /note="Pattern: cctcagc"
                     /note="Number_of_matches: 4"
                     /note="cut_0_on_positive_strand: 1322^1323"
                     /note="cut_0_on_negative_strand: 1325^1326"
                     /note="inhibited_by: 5': 5-methylcytosine"
                     /note="site_type: other"
                     /note="restriction site"
     Site            1322..1323
                     /label="BbvCI"
                     /ApEinfo_revcolor="#ff9ccd"
                     /ApEinfo_fwdcolor="#ff9ccd"
                     /note="Name: BbvCI"
                     /site_type="restriction site"
                     /note="Pattern: cctcagc"
                     /note="Number_of_matches: 4"
                     /note="cut_0_on_positive_strand: 1322^1323"
                     /note="cut_0_on_negative_strand: 1325^1326"
                     /note="inhibited_by: 5': 5-methylcytosine"
                     /note="site_type: other"
                     /note="restriction site"
     primer_bind     1322..1338
                     /label="OsAct1 Internal R"
                     /ApEinfo_revcolor="#c6c9d1"
                     /ApEinfo_fwdcolor="#c6c9d1"
                     /vntifkey=28
     CDS             1412..2437
                     /label="hygromycin resistance"
                     /ApEinfo_revcolor="#f8d3a9"
                     /ApEinfo_fwdcolor="#f8d3a9"
     CDS             1412..2437
                     /label="hygromycin resistance"
                     /ApEinfo_revcolor="#84b0dc"
                     /ApEinfo_fwdcolor="#84b0dc"
                     /vntifkey=4
                     /translation="MKKPELTATSVEKFLIEKFDSVSDLMQLSEGEESRAFSFDVGGRGYVLRVNSCADGFYKDRYVYRHFASAALPIPEVLDIGEFSESLTYCISRRSQGVTLQDLPETELPAVLQPVAEAMDAIAAADLSQTSGFGPFGPQGIGQYTTWRDFICAIADPHVYHWQTVMDDTVSASVAQALDELMLWAEDCPEVRHLVHADFGSNNVLTDNGRITAVIDWSEAMFGDSQYEVANIFFWRPWLACMEQQTRYFERRHPELAGSPRLRAYMLRIGLDQLYQSLVDGNFDDAAWAQGRCDAIVRSGAGTVGRTQIARRSAAVWTDGCVEVLADSGNRRPSTRPRAKK*"
     primer          1426..1445
                     /label="HygIBH_F"
                     /ApEinfo_revcolor="#ffef86"
                     /ApEinfo_fwdcolor="#ffef86"
     misc_feature    1694..1694
                     /label="A95S"
                     /ApEinfo_revcolor="#b4abac"
                     /ApEinfo_fwdcolor="#b4abac"
                     /vntifkey=62
                     /ugene_name="mutation"
     primer          complement(2134..2152)
                     /label="HygIBH_R"
                     /ApEinfo_revcolor="#85dae9"
                     /ApEinfo_fwdcolor="#85dae9"
     polyA_signal    complement(2477..2679)
                     /label="CaMV PolyA"
                     /ApEinfo_revcolor="#ff9ccd"
                     /ApEinfo_fwdcolor="#ff9ccd"
                     /vntifkey=25
     primer_bind     2636..2655
                     /label="PolyA Internal R"
                     /ApEinfo_revcolor="#d6b295"
                     /ApEinfo_fwdcolor="#d6b295"
                     /vntifkey=28
     Site            2680..2685
                     /label="PstI"
                     /ApEinfo_revcolor="#ffef86"
                     /ApEinfo_fwdcolor="#ffef86"
                     /note="Name: PstI"
                     /site_type="restriction site"
                     /note="Pattern: ctgcag"
                     /note="Number_of_matches: 5"
                     /note="cut_0_on_positive_strand: 2684^2685"
                     /note="cut_0_on_negative_strand: 2680^2681"
                     /note="inhibited_by: 5': N6-methyladenosine"
                     /note="star_activity: yes"
                     /note="site_type: other"
                     /note="restriction site"
     Site            2684..2685
                     /label="PstI"
                     /ApEinfo_revcolor="#b4abac"
                     /ApEinfo_fwdcolor="#b4abac"
                     /note="Name: PstI"
                     /site_type="restriction site"
                     /note="Pattern: ctgcag"
                     /note="Number_of_matches: 5"
                     /note="cut_0_on_positive_strand: 2684^2685"
                     /note="cut_0_on_negative_strand: 2680^2681"
                     /note="inhibited_by: 5': N6-methyladenosine"
                     /note="star_activity: yes"
                     /note="site_type: other"
                     /note="restriction site"
     Site            2698..2703
                     /label="EcoRV"
                     /ApEinfo_revcolor="#9eafd2"
                     /ApEinfo_fwdcolor="#9eafd2"
                     /note="Name: EcoRV"
                     /site_type="restriction site"
                     /note="Pattern: gatatc"
                     /note="Number_of_matches: 6"
                     /note="cut_0_on_positive_strand: 2700^2701"
                     /note="cut_0_on_negative_strand: 2700^2701"
                     /note="inhibited_by: 5': N6-methyladenosine"
                     /note="star_activity: yes"
                     /note="site_type: other"
                     /note="restriction site"
     Site            2700..2701
                     /label="EcoRV"
                     /ApEinfo_revcolor="#84b0dc"
                     /ApEinfo_fwdcolor="#84b0dc"
                     /note="Name: EcoRV"
                     /site_type="restriction site"
                     /note="Pattern: gatatc"
                     /note="Number_of_matches: 6"
                     /note="cut_0_on_positive_strand: 2700^2701"
                     /note="cut_0_on_negative_strand: 2700^2701"
                     /note="inhibited_by: 5': N6-methyladenosine"
                     /note="star_activity: yes"
                     /note="site_type: other"
                     /note="restriction site"
     terminator      2723..2976
                     /label="nos terminator"
                     /ApEinfo_revcolor="#f8d3a9"
                     /ApEinfo_fwdcolor="#f8d3a9"
                     /vntifkey=43
     misc_feature    2984..2989
                     /label="EcoRI"
                     /ApEinfo_revcolor="#84b0dc"
                     /ApEinfo_fwdcolor="#84b0dc"
                     /note="Geneious type: restriction site"
                     /Recognition_pattern="G^AATTC"
                     /annotation_group="GAATTC"
                     /vntifkey=21
     promoter        3000..3981
                     /label="ZmUBI1p"
                     /ApEinfo_revcolor="#d59687"
                     /ApEinfo_fwdcolor="#d59687"
                     /vntifkey=29
     primer_bind     3001..3016
                     /label="ZmUbi1 Internal F2"
                     /ApEinfo_revcolor="#d6b295"
                     /ApEinfo_fwdcolor="#d6b295"
                     /vntifkey=28
     Site            3594..3595
                     /label="SalI"
                     /ApEinfo_revcolor="#b4abac"
                     /ApEinfo_fwdcolor="#b4abac"
                     /note="Name: SalI"
                     /site_type="restriction site"
                     /note="Pattern: gtcgac"
                     /note="Number_of_matches: 5"
                     /note="cut_0_on_positive_strand: 6296^6297"
                     /note="cut_0_on_negative_strand: 6300^6301"
                     /note="inhibited_by: 5': N6-methyladenosine"
                     /note="star_activity: yes"
                     /note="site_type: other"
                     /note="restriction site"
     Site            3594..3599
                     /label="SalI"
                     /ApEinfo_revcolor="#d6b295"
                     /ApEinfo_fwdcolor="#d6b295"
                     /note="Name: SalI"
                     /site_type="restriction site"
                     /note="Pattern: gtcgac"
                     /note="Number_of_matches: 5"
                     /note="cut_0_on_positive_strand: 6296^6297"
                     /note="cut_0_on_negative_strand: 6300^6301"
                     /note="inhibited_by: 5': N6-methyladenosine"
                     /note="star_activity: yes"
                     /note="site_type: other"
                     /note="restriction site"
     primer_bind     3706..3723
                     /label="ZmUbi1 Internal R3"
                     /ApEinfo_revcolor="#ffef86"
                     /ApEinfo_fwdcolor="#ffef86"
                     /vntifkey=28
     primer_bind     3740..3757
                     /label="ZmUbi1 Internal R2"
                     /ApEinfo_revcolor="#85dae9"
                     /ApEinfo_fwdcolor="#85dae9"
                     /vntifkey=28
     primer_bind     3846..3860
                     /label="ZmUbi1 Internal F"
                     /ApEinfo_revcolor="#f58a5e"
                     /ApEinfo_fwdcolor="#f58a5e"
                     /vntifkey=28
     intron          3982..4993
                     /label="ZmUBI1 Intron1"
                     /ApEinfo_revcolor="#c7b0e3"
                     /ApEinfo_fwdcolor="#c7b0e3"
                     /vntifkey=15
     primer_bind     4887..4904
                     /label="ZmUbi1 Internal R"
                     /ApEinfo_revcolor="#75c6a9"
                     /ApEinfo_fwdcolor="#75c6a9"
                     /vntifkey=28
     primer_bind     4969..4989
                     /label="35SpI Internal F2"
                     /ApEinfo_revcolor="#ffef86"
                     /ApEinfo_fwdcolor="#ffef86"
                     /vntifkey=28
     repeat_region   4995..5006
                     /label="attR1"
                     /ApEinfo_revcolor="#faac61"
                     /ApEinfo_fwdcolor="#faac61"
                     /vntifkey=34
     misc_feature    4996..5016
                     /label="attB1"
                     /ApEinfo_revcolor="#75c6a9"
                     /ApEinfo_fwdcolor="#75c6a9"
                     /note="Unknown feature type:attB1"
                     /annotation_group="attB"
                     /vntifkey=21
                     /ugene_name="attB1"
     misc_feature    5022..5027
                     /label="EcoRI"
                     /ApEinfo_revcolor="#85dae9"
                     /ApEinfo_fwdcolor="#85dae9"
                     /note="Geneious type: restriction site"
                     /Recognition_pattern="G^AATTC"
                     /annotation_group="GAATTC"
                     /vntifkey=21
     misc_feature    5035..5036
                     /label="CC"
                     /ApEinfo_revcolor="#c7b0e3"
                     /ApEinfo_fwdcolor="#c7b0e3"
                     /note="Geneious type: Editing History Deletion"
                     /Original_Bases="CC"
                     /vntifkey=21
     misc_feature    5038..5049
                     /label="MASS translation initiation signal"
                     /ApEinfo_revcolor="#d59687"
                     /ApEinfo_fwdcolor="#d59687"
                     /created_by="User"
                     /Transferred_From="TaCas9-SV40+nucleoplasmin NLS"
                     /Transferred_Similarity="100.00%"
                     /vntifkey=21
     misc_feature    5038..9318
                     /label="TaCas9"
                     /ApEinfo_revcolor="#84b0dc"
                     /ApEinfo_fwdcolor="#84b0dc"
     CDS             5038..9318
                     /label="TaCas9"
                     /ApEinfo_revcolor="#84b0dc"
                     /ApEinfo_fwdcolor="#84b0dc"
                     /created_by="User"
                     /Transferred_From="TaCas9-SV40+nucleoplasmin NLS"
                     /Transferred_Similarity="100.00%"
                     /vntifkey=4
                     /translation="MASSDYKDHDGDYKDHDIDYKDDDDKMAPKKKRKVGIHGVPAADKKYSIGLDIGTNSVGWAVITDEYKVPSKKFKVLGNTDRHSIKKNLIGALLFDSGETAEATRLKRTARRRYTRRKNRICYLQEIFSNEMAKVDDSFFHRLEESFLVEEDKKHERHPIFGNIVDEVAYHEKYPTIYHLRKKLVDSTDKADLRLIYLALAHMIKFRGHFLIEGDLNPDNSDVDKLFIQLVQTYNQLFEENPINASGVDAKAILSARLSKSRRLENLIAQLPGEKKNGLFGNLIALSLGLTPNFKSNFDLAEDAKLQLSKDTYDDDLDNLLAQIGDQYADLFLAAKNLSDAILLSDILRVNTEITKAPLSASMIKRYDEHHQDLTLLKALVRQQLPEKYKEIFFDQSKNGYAGYIDGGASQEEFYKFIKPILEKMDGTEELLVKLNREDLLRKQRTFDNGSIPHQIHLGELHAILRRQEDFYPFLKDNREKIEKILTFRIPYYVGPLARGNSRFAWMTRKSEETITPWNFEEVVDKGASAQSFIERMTNFDKNLPNEKVLPKHSLLYEYFTVYNELTKVKYVTEGMRKPAFLSGEQKKAIVDLLFKTNRKVTVKQLKEDYFKKIECFDSVEISGVEDRFNASLGTYHDLLKIIKDKDFLDNEENEDILEDIVLTLTLFEDREMIEERLKTYAHLFDDKVMKQLKRRRYTGWGRLSRKLINGIRDKQSGKTILDFLKSDGFANRNFMQLIHDDSLTFKEDIQKAQVSGQGDSLHEHIANLAGSPAIKKGILQTVKVVDELVKVMGRHKPENIVIEMARENQTTQKGQKNSRERMKRIEEGIKELGSQILKEHPVENTQLQNEKLYLYYLQNGRDMYVDQELDINRLSDYDVDHIVPQSFLKDDSIDNKVLTRSDKNRGKSDNVPSEEVVKKMKNYWRQLLNAKLITQRKFDNLTKAERGGLSELDKAGFIKRQLVETRQITKHVAQILDSRMNTKYDENDKLIREVKVITLKSKLVSDFRKDFQFYKVREINNYHHAHDAYLNAVVGTALIKKYPKLESEFVYGDYKVYDVRKMIAKSEQEIGKATAKYFFYSNIMNFFKTEITLANGEIRKRPLIETNGETGEIVWDKGRDFATVRKVLSMPQVNIVKKTEVQTGGFSKESILPKRNSDKLIARKKDWDPKKYGGFDSPTVAYSVLVVAKVEKGKSKKLKSVKELLGITIMERSSFEKNPIDFLEAKGYKEVKKDLIIKLPKYSLFELENGRKRMLASAGELQKGNELALPSKYVNFLYLASHYEKLKGSPEDNEQKQLFVEQHKHYLDEIIEQISEFSKRVILADANLDKVLSAYNKHRDKPIREQAENIIHLFTLTNLGAPAAFKYFDTTIDRKRYTSTKEVLDATLIHQSITGLYETRIDLSQLGGDKRPAATKKAGQAKKKK*"
     misc_feature    5050..5115
                     /label="3X Flag tag sequence"
                     /ApEinfo_revcolor="#faac61"
                     /ApEinfo_fwdcolor="#faac61"
                     /created_by="User"
                     /Transferred_From="3X Flagtagsequence,TaCas9-SV40+nucleoplasmin NLS"
                     /Transferred_Similarity="100.00%"
                     /vntifkey=21
     misc_feature    5122..5142
                     /label="SV40 NLS"
                     /ApEinfo_revcolor="#c6c9d1"
                     /ApEinfo_fwdcolor="#c6c9d1"
                     /created_by="User"
                     /Transferred_From="SV40 NLS, TaCas9-SV40+nucleoplasminNLS"
                     /Transferred_Similarity="100.00%"
                     /vntifkey=21
     misc_feature    5182..5226
                     /label="RuvC-like domain"
                     /ApEinfo_revcolor="#75c6a9"
                     /ApEinfo_fwdcolor="#75c6a9"
                     /note="Unknown feature type:domain"
                     /created_by="User"
                     /Transferred_From="RuvC-likedomain,TaCas9-SV40+nucleoplasmin NLS"
                     /Transferred_Similarity="100.00%"
                     /vntifkey=21
                     /ugene_name="domain"
     Site            5338..5344
                     /label="BbvCI"
                     /ApEinfo_revcolor="#c7b0e3"
                     /ApEinfo_fwdcolor="#c7b0e3"
                     /note="Name: BbvCI"
                     /site_type="restriction site"
                     /note="Pattern: cctcagc"
                     /note="Number_of_matches: 4"
                     /note="cut_0_on_positive_strand: 8041^8042"
                     /note="cut_0_on_negative_strand: 8044^8045"
                     /note="inhibited_by: 5': 5-methylcytosine"
                     /note="site_type: other"
                     /note="restriction site"
     Site            5339..5340
                     /label="BbvCI"
                     /ApEinfo_revcolor="#d6b295"
                     /ApEinfo_fwdcolor="#d6b295"
                     /note="Name: BbvCI"
                     /site_type="restriction site"
                     /note="Pattern: cctcagc"
                     /note="Number_of_matches: 4"
                     /note="cut_0_on_positive_strand: 8041^8042"
                     /note="cut_0_on_negative_strand: 8044^8045"
                     /note="inhibited_by: 5': 5-methylcytosine"
                     /note="site_type: other"
                     /note="restriction site"
     primer          5482..5499
                     /label="Cas9 sequence fw"
                     /ApEinfo_revcolor="#faac61"
                     /ApEinfo_fwdcolor="#faac61"
     Site            5938..5944
                     /label="BbvCI"
                     /ApEinfo_revcolor="#c6c9d1"
                     /ApEinfo_fwdcolor="#c6c9d1"
                     /note="Name: BbvCI"
                     /site_type="restriction site"
                     /note="Pattern: cctcagc"
                     /note="Number_of_matches: 4"
                     /note="cut_0_on_positive_strand: 8641^8642"
                     /note="cut_0_on_negative_strand: 8644^8645"
                     /note="inhibited_by: 5': 5-methylcytosine"
                     /note="site_type: other"
                     /note="restriction site"
     Site            5939..5940
                     /label="BbvCI"
                     /ApEinfo_revcolor="#b1ff67"
                     /ApEinfo_fwdcolor="#b1ff67"
                     /note="Name: BbvCI"
                     /site_type="restriction site"
                     /note="Pattern: cctcagc"
                     /note="Number_of_matches: 4"
                     /note="cut_0_on_positive_strand: 8641^8642"
                     /note="cut_0_on_negative_strand: 8644^8645"
                     /note="inhibited_by: 5': 5-methylcytosine"
                     /note="site_type: other"
                     /note="restriction site"
     misc_feature    6073..6078
                     /label="EcoRV"
                     /ApEinfo_revcolor="#85dae9"
                     /ApEinfo_fwdcolor="#85dae9"
                     /note="Geneious type: restriction site"
                     /Recognition_pattern="GAT^ATC"
                     /annotation_group="GATATC"
                     /vntifkey=21
     Site            6075..6076
                     /label="EcoRV"
                     /ApEinfo_revcolor="#faac61"
                     /ApEinfo_fwdcolor="#faac61"
                     /note="Name: EcoRV"
                     /site_type="restriction site"
                     /note="Pattern: gatatc"
                     /note="Number_of_matches: 6"
                     /note="cut_0_on_positive_strand: 6075^6076"
                     /note="cut_0_on_negative_strand: 6075^6076"
                     /note="inhibited_by: 5': N6-methyladenosine"
                     /note="star_activity: yes"
                     /note="site_type: other"
                     /note="restriction site"
     primer          6836..6855
                     /label="TaCas9-F"
                     /ApEinfo_revcolor="#85dae9"
                     /ApEinfo_fwdcolor="#85dae9"
                     /note="Tm 59.29"
     misc_feature    7003..7008
                     /label="EcoRV"
                     /ApEinfo_revcolor="#d59687"
                     /ApEinfo_fwdcolor="#d59687"
                     /note="Geneious type: restriction site"
                     /Recognition_pattern="GAT^ATC"
                     /annotation_group="GATATC"
                     /vntifkey=21
     Site            7005..7006
                     /label="EcoRV"
                     /ApEinfo_revcolor="#b1ff67"
                     /ApEinfo_fwdcolor="#b1ff67"
                     /note="Name: EcoRV"
                     /site_type="restriction site"
                     /note="Pattern: gatatc"
                     /note="Number_of_matches: 6"
                     /note="cut_0_on_positive_strand: 7005^7006"
                     /note="cut_0_on_negative_strand: 7005^7006"
                     /note="inhibited_by: 5': N6-methyladenosine"
                     /note="star_activity: yes"
                     /note="site_type: other"
                     /note="restriction site"
     misc_feature    7212..7218
                     /label="del_BspQI"
                     /ApEinfo_revcolor="#c6c9d1"
                     /ApEinfo_fwdcolor="#c6c9d1"
     misc_feature    7282..7287
                     /label="EcoRV"
                     /ApEinfo_revcolor="#c7b0e3"
                     /ApEinfo_fwdcolor="#c7b0e3"
                     /note="Geneious type: restriction site"
                     /Recognition_pattern="GAT^ATC"
                     /annotation_group="GATATC"
                     /vntifkey=21
     Site            7284..7285
                     /label="EcoRV"
                     /ApEinfo_revcolor="#85dae9"
                     /ApEinfo_fwdcolor="#85dae9"
                     /note="Name: EcoRV"
                     /site_type="restriction site"
                     /note="Pattern: gatatc"
                     /note="Number_of_matches: 6"
                     /note="cut_0_on_positive_strand: 7284^7285"
                     /note="cut_0_on_negative_strand: 7284^7285"
                     /note="inhibited_by: 5': N6-methyladenosine"
                     /note="star_activity: yes"
                     /note="site_type: other"
                     /note="restriction site"
     Site            7579..7584
                     /label="PstI"
                     /ApEinfo_revcolor="#d59687"
                     /ApEinfo_fwdcolor="#d59687"
                     /note="Name: PstI"
                     /site_type="restriction site"
                     /note="Pattern: ctgcag"
                     /note="Number_of_matches: 5"
                     /note="cut_0_on_positive_strand: 10285^10286"
                     /note="cut_0_on_negative_strand: 10281^10282"
                     /note="inhibited_by: 5': N6-methyladenosine"
                     /note="star_activity: yes"
                     /note="site_type: other"
                     /note="restriction site"
     Site            7583..7584
                     /label="PstI"
                     /ApEinfo_revcolor="#f8d3a9"
                     /ApEinfo_fwdcolor="#f8d3a9"
                     /note="Name: PstI"
                     /site_type="restriction site"
                     /note="Pattern: ctgcag"
                     /note="Number_of_matches: 5"
                     /note="cut_0_on_positive_strand: 10285^10286"
                     /note="cut_0_on_negative_strand: 10281^10282"
                     /note="inhibited_by: 5': N6-methyladenosine"
                     /note="star_activity: yes"
                     /note="site_type: other"
                     /note="restriction site"
     primer          complement(7624..7645)
                     /label="TaCas9-R"
                     /ApEinfo_revcolor="#b4abac"
                     /ApEinfo_fwdcolor="#b4abac"
                     /note="Tm 59.70"
     Site            7648..7653
                     /label="EcoRV"
                     /ApEinfo_revcolor="#85dae9"
                     /ApEinfo_fwdcolor="#85dae9"
                     /note="Name: EcoRV"
                     /site_type="restriction site"
                     /note="Pattern: gatatc"
                     /note="Number_of_matches: 6"
                     /note="cut_0_on_positive_strand: 7650^7651"
                     /note="cut_0_on_negative_strand: 7650^7651"
                     /note="inhibited_by: 5': N6-methyladenosine"
                     /note="star_activity: yes"
                     /note="site_type: other"
                     /note="restriction site"
     Site            7650..7651
                     /label="EcoRV"
                     /ApEinfo_revcolor="#faac61"
                     /ApEinfo_fwdcolor="#faac61"
                     /note="Name: EcoRV"
                     /site_type="restriction site"
                     /note="Pattern: gatatc"
                     /note="Number_of_matches: 6"
                     /note="cut_0_on_positive_strand: 7650^7651"
                     /note="cut_0_on_negative_strand: 7650^7651"
                     /note="inhibited_by: 5': N6-methyladenosine"
                     /note="star_activity: yes"
                     /note="site_type: other"
                     /note="restriction site"
     misc_feature    8513..9012
                     /label="block6"
                     /ApEinfo_revcolor="#85dae9"
                     /ApEinfo_fwdcolor="#85dae9"
                     /created_by="User"
                     /Transferred_From="TaCas9-SV40+nucleoplasmin NLS"
                     /Transferred_Similarity="100.00%"
                     /vntifkey=21
     misc_feature    9268..9315
                     /label="nucleopasmin NLS"
                     /ApEinfo_revcolor="#c7b0e3"
                     /ApEinfo_fwdcolor="#c7b0e3"
                     /created_by="User"
                     /X-Transferred_From="nucleopasmin NLS"
                     /X-Transferred_Similarity="100.00%"
                     /Transferred_From="TaCas9-SV40+nucleoplasminNLS,nucleopasmin NLS"
                     /Transferred_Similarity="100.00%"
                     /vntifkey=21
     primer_bind     9321..9340
                     /label="fJG111F"
                     /ApEinfo_revcolor="#faac61"
                     /ApEinfo_fwdcolor="#faac61"
                     /created_by="User"
                     /Transferred_From="fJG111F"
                     /Transferred_Similarity="100.00%"
                     /vntifkey=28
     misc_feature    9325..9603
                     /label="NOS term"
                     /ApEinfo_revcolor="#d6b295"
                     /ApEinfo_fwdcolor="#d6b295"
                     /vntifkey=21
     terminator      9329..9582
                     /label="nos terminator"
                     /ApEinfo_revcolor="#d59687"
                     /ApEinfo_fwdcolor="#d59687"
     misc_feature    9610..9610
                     /label="3'-T overhang"
                     /ApEinfo_revcolor="#75c6a9"
                     /ApEinfo_fwdcolor="#75c6a9"
                     /vntifkey=274
                     /ugene_name="overhang"
     misc_feature    9610..9614
                     /label="TOPO Cloning site(1)"
                     /ApEinfo_revcolor="#85dae9"
                     /ApEinfo_fwdcolor="#85dae9"
                     /note="Unknown feature type:protein_binding"
                     /vntifkey=21
                     /ugene_name="protein_binding"
     misc_feature    9780..9800
                     /label="attP5"
                     /ApEinfo_revcolor="#c7b0e3"
                     /ApEinfo_fwdcolor="#c7b0e3"
                     /note="Unknown feature type:attP5"
                     /annotation_group="attP"
                     /vntifkey=21
                     /ugene_name="attP5"
     primer          9817..9827
                     /label="pJG85-ccdB-direct_TLS2 FWD"
                     /note="sequence: ttgccgagctgaccaagcccg"
                     /ApEinfo_revcolor="#b1ff67"
                     /ApEinfo_fwdcolor="#b1ff67"
     primer          9817..9827
                     /label="pJG85-ccdB-direct_TLS1 FWD"
                     /note="sequence: ttgccgagctgaccaagcccg"
                     /ApEinfo_revcolor="#b1ff67"
                     /ApEinfo_fwdcolor="#b1ff67"
     primer          9817..9837
                     /label="TH_399"
                     /note="sequence: CTCTGATAaaaaaaagaccaagcccgttattctgac"
                     /ApEinfo_revcolor="#f7977a"
                     /ApEinfo_fwdcolor="#f7977a"
     primer          9817..9837
                     /label="TH_293"
                     /note="sequence: TGCTTTTTTTGACCAAGCCCGTTATTCTGAC"
                     /ApEinfo_revcolor="#f7977a"
                     /ApEinfo_fwdcolor="#f7977a"
     primer          9817..9837
                     /label="TH_293"
                     /note="sequence: TGCTTTTTTTGACCAAGCCCGTTATTCTGAC"
                     /ApEinfo_revcolor="#f58a5e"
                     /ApEinfo_fwdcolor="#f58a5e"
     primer          9817..9839
                     /label="TH_131"
                     /note="sequence: ACATAGATGACACCGGACCAAGCCCGTTATTCTGACAG"
                     /ApEinfo_revcolor="#f7977a"
                     /ApEinfo_fwdcolor="#f7977a"
     primer          9817..9839
                     /label="TH_419"
                     /note="sequence: TGCTTTTTTTGACCAAGCCCGTTATTCTGACAG"
                     /ApEinfo_revcolor="#f7977a"
                     /ApEinfo_fwdcolor="#f7977a"
     primer          9817..9839
                     /label="TH_372"
                     /note="sequence: tttgtatacaaaagttgccggaccaagcccgttattctgacag"
                     /ApEinfo_revcolor="#f7977a"
                     /ApEinfo_fwdcolor="#f7977a"
     primer          9817..9839
                     /label="TH_BtrTest_2_fwd"
                     /note="sequence: TGCTTTTTTTGACCAAGCCCGTTATTCTGACAG"
                     /ApEinfo_revcolor="#f58a5e"
                     /ApEinfo_fwdcolor="#f58a5e"
     primer          9817..9839
                     /label="TaU6_fwd_pJG85"
                     /note="sequence: tttgtatacaaaagttgccggaccaagcccgttattctgacag"
                     /ApEinfo_revcolor="#f58a5e"
                     /ApEinfo_fwdcolor="#f58a5e"
     promoter        9817..10178
                     /label="TaU6 promoter"
                     /ApEinfo_revcolor="#b7e6d7"
                     /ApEinfo_fwdcolor="#b7e6d7"
     primer          10042..10059
                     /label="TaU6 Fw"
                     /note="sequence: atgatcgggcttttgtcg"
                     /ApEinfo_revcolor="#f7977a"
                     /ApEinfo_fwdcolor="#f7977a"
     misc_feature    10116..10125
                     /label="USE"
                     /ApEinfo_revcolor="#b4abac"
                     /ApEinfo_fwdcolor="#b4abac"
     primer          complement(10156..10174)
                     /label="TaU6-PS-gRNA_rev"
                     /note="sequence: CTGATGCAGCAAGCGAGTT"
                     /ApEinfo_revcolor="#f58a5e"
                     /ApEinfo_fwdcolor="#f58a5e"
     primer          complement(10156..10174)
                     /label="TH_298"
                     /note="sequence: gctatttctagctctaaaaCtcggcagAAGCTTtattgtcCTGATGCAGCAAGCGAGTT"
                     /ApEinfo_revcolor="#f7977a"
                     /ApEinfo_fwdcolor="#f7977a"
     primer          complement(10156..10174)
                     /label="TaU6-PS2_rev"
                     /note="sequence: tagacatcGGATCCgggtccCTGATGCAGCAAGCGAGTT"
                     /ApEinfo_revcolor="#f58a5e"
                     /ApEinfo_fwdcolor="#f58a5e"
     primer          complement(10156..10174)
                     /label="TH_290"
                     /note="sequence: atccggtGAATTCacgttacCTGATGCAGCAAGCGAGTT"
                     /ApEinfo_revcolor="#f58a5e"
                     /ApEinfo_fwdcolor="#f58a5e"
     primer          complement(10156..10174)
                     /label="TH_299"
                     /note="sequence: ctgatgcagcaagcgagtt"
                     /ApEinfo_revcolor="#9eafd2"
                     /ApEinfo_fwdcolor="#9eafd2"
     primer          complement(10156..10174)
                     /label="TH_291"
                     /note="sequence: tagacatcGGATCCgggtccCTGATGCAGCAAGCGAGTT"
                     /ApEinfo_revcolor="#f7977a"
                     /ApEinfo_fwdcolor="#f7977a"
     primer          complement(10156..10174)
                     /label="TH_292"
                     /note="sequence: tcggcagAAGCTTtattgtcCTGATGCAGCAAGCGAGTT"
                     /ApEinfo_revcolor="#f7977a"
                     /ApEinfo_fwdcolor="#f7977a"
     primer          complement(10156..10174)
                     /label="TH_290"
                     /note="sequence: atccggtGAATTCacgttacCTGATGCAGCAAGCGAGTT"
                     /ApEinfo_revcolor="#f7977a"
                     /ApEinfo_fwdcolor="#f7977a"
     primer          complement(10156..10174)
                     /label="TaU6-PS3_rev"
                     /note="sequence: tcggcagAAGCTTtattgtcCTGATGCAGCAAGCGAGTT"
                     /ApEinfo_revcolor="#f58a5e"
                     /ApEinfo_fwdcolor="#f58a5e"
     primer          complement(10156..10178)
                     /label="TH_316"
                     /note="sequence: ACCAGGACCTCATGGACTGGaagtctgatgcagcaagcgagtt"
                     /ApEinfo_revcolor="#f7977a"
                     /ApEinfo_fwdcolor="#f7977a"
     primer          complement(10156..10178)
                     /label="TH_408"
                     /note="sequence: gctatttctagctctaaaacccgcGcgagagcatttttgaccaggaagtctgatgcagcaagcgagtt"
                     /ApEinfo_revcolor="#f7977a"
                     /ApEinfo_fwdcolor="#f7977a"
     primer          complement(10156..10179)
                     /label="TH_312"
                     /note="sequence: TTGTACAGTATGGAAAATGCaagtctgatgcagcaagcgagtt"
                     /ApEinfo_revcolor="#f7977a"
                     /ApEinfo_fwdcolor="#f7977a"
     primer          complement(10156..10179)
                     /label="TH_314"
                     /note="sequence: AGGTCTCGTTTCGGTGAAGCaagtctgatgcagcaagcgagtt"
                     /ApEinfo_revcolor="#f7977a"
                     /ApEinfo_fwdcolor="#f7977a"
     primer          complement(10156..10179)
                     /label="TH_318"
                     /note="sequence: GCCAACTTAAGTGCCATGCTcaagtctgatgcagcaagcgagtt"
                     /ApEinfo_revcolor="#f7977a"
                     /ApEinfo_fwdcolor="#f7977a"
     primer          complement(10156..10181)
                     /label="TH_386"
                     /note="sequence: gctatttctagctctaaaacccgcGGCGGAGGCCTTGTCCaagtctgatgcagcaagcgagtt"
                     /ApEinfo_revcolor="#f7977a"
                     /ApEinfo_fwdcolor="#f7977a"
     misc_feature    10180..10199
                     /label="ranPS1"
                     /ApEinfo_revcolor="#ffef86"
                     /ApEinfo_fwdcolor="#ffef86"
     primer          10198..10219
                     /label="TH_4"
                     /note="sequence: TGGTCTCAATATCTGAGATCGTTTTAGAGCTAGAAATAGC"
                     /ApEinfo_revcolor="#f7977a"
                     /ApEinfo_fwdcolor="#f7977a"
     primer          10199..10219
                     /label="TH_100"
                     /note="sequence: TGGTCTCACTACCTCTGTGCGTTTTAGAGCTAGAAATAGC"
                     /ApEinfo_revcolor="#f7977a"
                     /ApEinfo_fwdcolor="#f7977a"
     primer          10199..10219
                     /label="TH_14"
                     /note="sequence: TGGTCTCAACTTAAGTTGGCGTTTTAGAGCTAGAAATAGC"
                     /ApEinfo_revcolor="#f7977a"
                     /ApEinfo_fwdcolor="#f7977a"
     primer          10199..10219
                     /label="TH_110"
                     /note="sequence: TGaccacaactacctctgtgcGTTTTAGAGCTAGAAATAGC"
                     /ApEinfo_revcolor="#f7977a"
                     /ApEinfo_fwdcolor="#f7977a"
     primer          10199..10219
                     /label="TH_59"
                     /note="sequence: TGGTCTCAACTTAAGTTGGCGTTTTAGAGCTAGAAATAGC"
                     /ApEinfo_revcolor="#f7977a"
                     /ApEinfo_fwdcolor="#f7977a"
     primer          10199..10219
                     /label="TH_96"
                     /note="sequence: TGGTCTCATGACTATGAAACGTTTTAGAGCTAGAAATAGC"
                     /ApEinfo_revcolor="#f7977a"
                     /ApEinfo_fwdcolor="#f7977a"
     primer          10199..10219
                     /label="TH_317"
                     /note="sequence: gAGCATGGCACTTAAGTTGGCgttttagagctagaaatagc"
                     /ApEinfo_revcolor="#f7977a"
                     /ApEinfo_fwdcolor="#f7977a"
     primer          10199..10222
                     /label="TH_416"
                     /note="sequence: tgctgcatcagacttgAGCAAGCAGAACGTGAGACgttttagagctagaaatagcaag"
                     /ApEinfo_revcolor="#ffef86"
                     /ApEinfo_fwdcolor="#ffef86"
     primer          10200..10219
                     /label="TH_315"
                     /note="sequence: CCAGTCCATGAGGTCCTGGTgttttagagctagaaatagc"
                     /ApEinfo_revcolor="#f7977a"
                     /ApEinfo_fwdcolor="#f7977a"
     primer          10200..10219
                     /label="TH_104"
                     /note="sequence: TGtggtgcgactgatactttgGTTTTAGAGCTAGAAATAGC"
                     /ApEinfo_revcolor="#f7977a"
                     /ApEinfo_fwdcolor="#f7977a"
     primer          10200..10219
                     /label="TH_61"
                     /note="sequence: TGGTCTCAGGATTTGTACAGGTTTTAGAGCTAGAAATAGC"
                     /ApEinfo_revcolor="#f7977a"
                     /ApEinfo_fwdcolor="#f7977a"
     primer          10200..10219
                     /label="TH_63"
                     /note="sequence: TGGTCTCATCTAAACAGTAGGTTTTAGAGCTAGAAATAGC"
                     /ApEinfo_revcolor="#f7977a"
                     /ApEinfo_fwdcolor="#f7977a"
     primer          10200..10219
                     /label="TH_107"
                     /note="sequence: TGctctttggttcatccaacgGTTTTAGAGCTAGAAATAGC"
                     /ApEinfo_revcolor="#f7977a"
                     /ApEinfo_fwdcolor="#f7977a"
     primer          10200..10219
                     /label="TH_10"
                     /note="sequence: TGGTCTCAGATAGCCTTTTGGTTTTAGAGCTAGAAATAGC"
                     /ApEinfo_revcolor="#f7977a"
                     /ApEinfo_fwdcolor="#f7977a"
     primer          10200..10219
                     /label="TH_8"
                     /note="sequence: TGGTCTCAGTTGACTCCGCTGTTTTAGAGCTAGAAATAGC"
                     /ApEinfo_revcolor="#f7977a"
                     /ApEinfo_fwdcolor="#f7977a"
     primer          10200..10219
                     /label="TH_12"
                     /note="sequence: TGGTCTCATCTAAACAGTAGGTTTTAGAGCTAGAAATAGC"
                     /ApEinfo_revcolor="#f7977a"
                     /ApEinfo_fwdcolor="#f7977a"
     primer          10200..10219
                     /label="TH_98"
                     /note="sequence: TGGTCTCAGTTCATCCAACGGTTTTAGAGCTAGAAATAGC"
                     /ApEinfo_revcolor="#f7977a"
                     /ApEinfo_fwdcolor="#f7977a"
     primer          10200..10219
                     /label="TH_102"
                     /note="sequence: TGGTCTCAGATGCCTGATCTGTTTTAGAGCTAGAAATAGC"
                     /ApEinfo_revcolor="#f7977a"
                     /ApEinfo_fwdcolor="#f7977a"
     primer          10200..10219
                     /label="TH_6"
                     /note="sequence: TGGTCTCAATATCATGTGATGTTTTAGAGCTAGAAATAGC"
                     /ApEinfo_revcolor="#f7977a"
                     /ApEinfo_fwdcolor="#f7977a"
     primer          10200..10219
                     /label="TH_57"
                     /note="sequence: TGGTCTCAAGGAGTGTCGAAGTTTTAGAGCTAGAAATAGC"
                     /ApEinfo_revcolor="#f7977a"
                     /ApEinfo_fwdcolor="#f7977a"
     primer          10200..10219
                     /label="TH_313"
                     /note="sequence: GCTTCACCGAAACGAGACCTgttttagagctagaaatagc"
                     /ApEinfo_revcolor="#f7977a"
                     /ApEinfo_fwdcolor="#f7977a"
     primer          10200..10221
                     /label="TH_396"
                     /note="sequence: tcgcttgctgcatcagacttgtgctcgacgtgggtcaccggttttagagctagaaatagcaa"
                     /ApEinfo_revcolor="#f7977a"
                     /ApEinfo_fwdcolor="#f7977a"
     primer          10200..10222
                     /label="TH_397"
                     /note="sequence: GTTTTAGAGCTAGAAATAGCAAG"
                     /ApEinfo_revcolor="#f7977a"
                     /ApEinfo_fwdcolor="#f7977a"
     misc_RNA        10200..10282
                     /label="gRNA"
                     /ApEinfo_revcolor="#c6c9d1"
                     /ApEinfo_fwdcolor="#c6c9d1"
     primer          10201..10222
                     /label="PS2-gRNA_fwd"
                     /note="sequence: ggacccGGATCCgatgtctaTTTTAGAGCTAGAAATAGCAAG"
                     /ApEinfo_revcolor="#f58a5e"
                     /ApEinfo_fwdcolor="#f58a5e"
     primer          10201..10222
                     /label="PS3-gRNA_fwd"
                     /note="sequence: gacaataAAGCTTctgccgaTTTTAGAGCTAGAAATAGCAAG"
                     /ApEinfo_revcolor="#f58a5e"
                     /ApEinfo_fwdcolor="#f58a5e"
     primer          10201..10222
                     /label="TH_287"
                     /note="sequence: gtaacgtGAATTCaccggatTTTTAGAGCTAGAAATAGCAAG"
                     /ApEinfo_revcolor="#f58a5e"
                     /ApEinfo_fwdcolor="#f58a5e"
     primer          10201..10222
                     /label="TH_288"
                     /note="sequence: ggacccGGATCCgatgtctaTTTTAGAGCTAGAAATAGCAAG"
                     /ApEinfo_revcolor="#f7977a"
                     /ApEinfo_fwdcolor="#f7977a"
     primer          10201..10222
                     /label="TH_295"
                     /note="sequence: aaactcgcttgctgcatcaggtaacgtGAATTCaccggatTTTTAGAGCTAGAAATAGCAAG"
                     /ApEinfo_revcolor="#f58a5e"
                     /ApEinfo_fwdcolor="#f58a5e"
     primer          10201..10222
                     /label="TaU6-PS-gRNA_fwd"
                     /note="sequence: TTTTAGAGCTAGAAATAGCAAG"
                     /ApEinfo_revcolor="#f58a5e"
                     /ApEinfo_fwdcolor="#f58a5e"
     primer          10201..10222
                     /label="TH_287"
                     /note="sequence: gtaacgtGAATTCaccggatTTTTAGAGCTAGAAATAGCAAG"
                     /ApEinfo_revcolor="#f7977a"
                     /ApEinfo_fwdcolor="#f7977a"
     primer          10201..10222
                     /label="TH_296"
                     /note="sequence: aactcgcttgctgcatcagggacccGGATCCgatgtctaTTTTAGAGCTAGAAATAGCAAG"
                     /ApEinfo_revcolor="#f7977a"
                     /ApEinfo_fwdcolor="#f7977a"
     primer          10201..10222
                     /label="TH_289"
                     /note="sequence: gacaataAAGCTTctgccgaTTTTAGAGCTAGAAATAGCAAG"
                     /ApEinfo_revcolor="#f7977a"
                     /ApEinfo_fwdcolor="#f7977a"
     primer          10201..10222
                     /label="TH_297"
                     /note="sequence: aactcgcttgctgcatcaggacaataAAGCTTctgccgaTTTTAGAGCTAGAAATAGCAAG"
                     /ApEinfo_revcolor="#f7977a"
                     /ApEinfo_fwdcolor="#f7977a"
     primer          complement(10246..10264)
                     /label="TH_199"
                     /note="sequence: GTGCCACTTTTTCAAGTTG"
                     /ApEinfo_revcolor="#f7977a"
                     /ApEinfo_fwdcolor="#f7977a"
     primer          complement(10258..10275)
                     /label="gRNA_rev_TLS1"
                     /note="sequence: ctctgataatgcaccgactcggtgccac"
                     /ApEinfo_revcolor="#f58a5e"
                     /ApEinfo_fwdcolor="#f58a5e"
     primer          complement(10258..10275)
                     /label="TH_373"
                     /note="sequence: GCTGGGTCGTCGACCtttttttTATCAGAGCGGACCTGTGGGTTATGGGCCCACCACCACTCTGATAATGCACCGACTCGGTGCCAC"
                     /ApEinfo_revcolor="#f7977a"
                     /ApEinfo_fwdcolor="#f7977a"
     primer          complement(10258..10275)
                     /label="TH_371"
                     /note="sequence: ctctgataatgcaccgactcggtgccac"
                     /ApEinfo_revcolor="#f7977a"
                     /ApEinfo_fwdcolor="#f7977a"
     primer          complement(10258..10275)
                     /label="gRNA_rev_TLS2"
                     /note="sequence: GCTGGGTCGTCGACCtttttttTATCAGAGCGGACCTGTGGGTTATGGGCCCACCACCACTCTGATAATGCACCGACTCGGTGCCAC"
                     /ApEinfo_revcolor="#f58a5e"
                     /ApEinfo_fwdcolor="#f58a5e"
     primer          complement(10261..10282)
                     /label="TH_418"
                     /note="sequence: GGGCTTGGTCAAAAAAAGCACCGACTCGGTGC"
                     /ApEinfo_revcolor="#f7977a"
                     /ApEinfo_fwdcolor="#f7977a"
     primer          complement(10261..10282)
                     /label="TH_BtrTest_1_rev"
                     /note="sequence: GGGCTTGGTCAAAAAAAGCACCGACTCGGTGC"
                     /ApEinfo_revcolor="#f58a5e"
                     /ApEinfo_fwdcolor="#f58a5e"
     primer          complement(10265..10275)
                     /label="pJG85-ccdB-direct_TLS2 REV"
                     /note="sequence: tcgacctgcagcaccgactcgtttttttTATCAGAGCGGACCTGTGGGTTATGGGCCCACCACCACTCTGATAATgcaccgactcg"
                     /ApEinfo_revcolor="#b1ff67"
                     /ApEinfo_fwdcolor="#b1ff67"
     primer          complement(10265..10275)
                     /label="pJG85-ccdB-direct_TLS1 REV"
                     /note="sequence: CTCTGATAATgcaccgactcg"
                     /ApEinfo_revcolor="#b1ff67"
                     /ApEinfo_fwdcolor="#b1ff67"
     primer          complement(10265..10282)
                     /label="TH_294"
                     /note="sequence: GGGCTTGGTCAAAAAAAGCACCGACTCG"
                     /ApEinfo_revcolor="#f7977a"
                     /ApEinfo_fwdcolor="#f7977a"
     primer          complement(10265..10282)
                     /label="gRNA-TaU6_rev"
                     /note="sequence: GGGCTTGGTCAAAAAAAGCACCGACTCG"
                     /ApEinfo_revcolor="#f58a5e"
                     /ApEinfo_fwdcolor="#f58a5e"
     primer          10283..10293
                     /label="pJG85-ccdB-direct_TLS1 FWD"
                     /note="sequence: ttgccgagctgaccaagcccg"
                     /ApEinfo_revcolor="#b1ff67"
                     /ApEinfo_fwdcolor="#b1ff67"
     primer          10283..10293
                     /label="pJG85-ccdB-direct_TLS2 FWD"
                     /note="sequence: ttgccgagctgaccaagcccg"
                     /ApEinfo_revcolor="#b1ff67"
                     /ApEinfo_fwdcolor="#b1ff67"
     primer          10283..10303
                     /label="TH_293"
                     /note="sequence: TGCTTTTTTTGACCAAGCCCGTTATTCTGAC"
                     /ApEinfo_revcolor="#f7977a"
                     /ApEinfo_fwdcolor="#f7977a"
     primer          10283..10303
                     /label="TH_399"
                     /note="sequence: CTCTGATAaaaaaaagaccaagcccgttattctgac"
                     /ApEinfo_revcolor="#f7977a"
                     /ApEinfo_fwdcolor="#f7977a"
     primer          10283..10303
                     /label="TH_293"
                     /note="sequence: TGCTTTTTTTGACCAAGCCCGTTATTCTGAC"
                     /ApEinfo_revcolor="#f58a5e"
                     /ApEinfo_fwdcolor="#f58a5e"
     primer          10283..10305
                     /label="TaU6_fwd_pJG85"
                     /note="sequence: tttgtatacaaaagttgccggaccaagcccgttattctgacag"
                     /ApEinfo_revcolor="#f58a5e"
                     /ApEinfo_fwdcolor="#f58a5e"
     primer          10283..10305
                     /label="TH_419"
                     /note="sequence: TGCTTTTTTTGACCAAGCCCGTTATTCTGACAG"
                     /ApEinfo_revcolor="#f7977a"
                     /ApEinfo_fwdcolor="#f7977a"
     primer          10283..10305
                     /label="TH_BtrTest_2_fwd"
                     /note="sequence: TGCTTTTTTTGACCAAGCCCGTTATTCTGACAG"
                     /ApEinfo_revcolor="#f58a5e"
                     /ApEinfo_fwdcolor="#f58a5e"
     primer          10283..10305
                     /label="TH_372"
                     /note="sequence: tttgtatacaaaagttgccggaccaagcccgttattctgacag"
                     /ApEinfo_revcolor="#f7977a"
                     /ApEinfo_fwdcolor="#f7977a"
     primer          10283..10305
                     /label="TH_131"
                     /note="sequence: ACATAGATGACACCGGACCAAGCCCGTTATTCTGACAG"
                     /ApEinfo_revcolor="#f7977a"
                     /ApEinfo_fwdcolor="#f7977a"
     promoter        10283..10644
                     /label="TaU6 promoter"
                     /ApEinfo_revcolor="#b7e6d7"
                     /ApEinfo_fwdcolor="#b7e6d7"
     primer          10508..10525
                     /label="TaU6 Fw"
                     /note="sequence: atgatcgggcttttgtcg"
                     /ApEinfo_revcolor="#f7977a"
                     /ApEinfo_fwdcolor="#f7977a"
     misc_feature    10582..10591
                     /label="USE"
                     /ApEinfo_revcolor="#b4abac"
                     /ApEinfo_fwdcolor="#b4abac"
     primer          complement(10622..10640)
                     /label="TH_290"
                     /note="sequence: atccggtGAATTCacgttacCTGATGCAGCAAGCGAGTT"
                     /ApEinfo_revcolor="#f7977a"
                     /ApEinfo_fwdcolor="#f7977a"
     primer          complement(10622..10640)
                     /label="TH_291"
                     /note="sequence: tagacatcGGATCCgggtccCTGATGCAGCAAGCGAGTT"
                     /ApEinfo_revcolor="#f7977a"
                     /ApEinfo_fwdcolor="#f7977a"
     primer          complement(10622..10640)
                     /label="TaU6-PS2_rev"
                     /note="sequence: tagacatcGGATCCgggtccCTGATGCAGCAAGCGAGTT"
                     /ApEinfo_revcolor="#f58a5e"
                     /ApEinfo_fwdcolor="#f58a5e"
     primer          complement(10622..10640)
                     /label="TH_292"
                     /note="sequence: tcggcagAAGCTTtattgtcCTGATGCAGCAAGCGAGTT"
                     /ApEinfo_revcolor="#f7977a"
                     /ApEinfo_fwdcolor="#f7977a"
     primer          complement(10622..10640)
                     /label="TH_290"
                     /note="sequence: atccggtGAATTCacgttacCTGATGCAGCAAGCGAGTT"
                     /ApEinfo_revcolor="#f58a5e"
                     /ApEinfo_fwdcolor="#f58a5e"
     primer          complement(10622..10640)
                     /label="TH_299"
                     /note="sequence: ctgatgcagcaagcgagtt"
                     /ApEinfo_revcolor="#9eafd2"
                     /ApEinfo_fwdcolor="#9eafd2"
     primer          complement(10622..10640)
                     /label="TH_298"
                     /note="sequence: gctatttctagctctaaaaCtcggcagAAGCTTtattgtcCTGATGCAGCAAGCGAGTT"
                     /ApEinfo_revcolor="#f7977a"
                     /ApEinfo_fwdcolor="#f7977a"
     primer          complement(10622..10640)
                     /label="TaU6-PS-gRNA_rev"
                     /note="sequence: CTGATGCAGCAAGCGAGTT"
                     /ApEinfo_revcolor="#f58a5e"
                     /ApEinfo_fwdcolor="#f58a5e"
     primer          complement(10622..10640)
                     /label="TaU6-PS3_rev"
                     /note="sequence: tcggcagAAGCTTtattgtcCTGATGCAGCAAGCGAGTT"
                     /ApEinfo_revcolor="#f58a5e"
                     /ApEinfo_fwdcolor="#f58a5e"
     primer          complement(10622..10644)
                     /label="TH_316"
                     /note="sequence: ACCAGGACCTCATGGACTGGaagtctgatgcagcaagcgagtt"
                     /ApEinfo_revcolor="#f7977a"
                     /ApEinfo_fwdcolor="#f7977a"
     primer          complement(10622..10644)
                     /label="TH_408"
                     /note="sequence: gctatttctagctctaaaacccgcGcgagagcatttttgaccaggaagtctgatgcagcaagcgagtt"
                     /ApEinfo_revcolor="#f7977a"
                     /ApEinfo_fwdcolor="#f7977a"
     misc_feature    10646..10665
                     /label="ranPS2"
                     /ApEinfo_revcolor="#f8d3a9"
                     /ApEinfo_fwdcolor="#f8d3a9"
     primer          10666..10685
                     /label="TH_313"
                     /note="sequence: GCTTCACCGAAACGAGACCTgttttagagctagaaatagc"
                     /ApEinfo_revcolor="#f7977a"
                     /ApEinfo_fwdcolor="#f7977a"
     primer          10666..10685
                     /label="TH_63"
                     /note="sequence: TGGTCTCATCTAAACAGTAGGTTTTAGAGCTAGAAATAGC"
                     /ApEinfo_revcolor="#f7977a"
                     /ApEinfo_fwdcolor="#f7977a"
     primer          10666..10685
                     /label="TH_98"
                     /note="sequence: TGGTCTCAGTTCATCCAACGGTTTTAGAGCTAGAAATAGC"
                     /ApEinfo_revcolor="#f7977a"
                     /ApEinfo_fwdcolor="#f7977a"
     primer          10666..10685
                     /label="TH_8"
                     /note="sequence: TGGTCTCAGTTGACTCCGCTGTTTTAGAGCTAGAAATAGC"
                     /ApEinfo_revcolor="#f7977a"
                     /ApEinfo_fwdcolor="#f7977a"
     primer          10666..10685
                     /label="TH_12"
                     /note="sequence: TGGTCTCATCTAAACAGTAGGTTTTAGAGCTAGAAATAGC"
                     /ApEinfo_revcolor="#f7977a"
                     /ApEinfo_fwdcolor="#f7977a"
     primer          10666..10685
                     /label="TH_107"
                     /note="sequence: TGctctttggttcatccaacgGTTTTAGAGCTAGAAATAGC"
                     /ApEinfo_revcolor="#f7977a"
                     /ApEinfo_fwdcolor="#f7977a"
     primer          10666..10685
                     /label="TH_57"
                     /note="sequence: TGGTCTCAAGGAGTGTCGAAGTTTTAGAGCTAGAAATAGC"
                     /ApEinfo_revcolor="#f7977a"
                     /ApEinfo_fwdcolor="#f7977a"
     primer          10666..10685
                     /label="TH_315"
                     /note="sequence: CCAGTCCATGAGGTCCTGGTgttttagagctagaaatagc"
                     /ApEinfo_revcolor="#f7977a"
                     /ApEinfo_fwdcolor="#f7977a"
     primer          10666..10685
                     /label="TH_6"
                     /note="sequence: TGGTCTCAATATCATGTGATGTTTTAGAGCTAGAAATAGC"
                     /ApEinfo_revcolor="#f7977a"
                     /ApEinfo_fwdcolor="#f7977a"
     primer          10666..10685
                     /label="TH_61"
                     /note="sequence: TGGTCTCAGGATTTGTACAGGTTTTAGAGCTAGAAATAGC"
                     /ApEinfo_revcolor="#f7977a"
                     /ApEinfo_fwdcolor="#f7977a"
     primer          10666..10685
                     /label="TH_104"
                     /note="sequence: TGtggtgcgactgatactttgGTTTTAGAGCTAGAAATAGC"
                     /ApEinfo_revcolor="#f7977a"
                     /ApEinfo_fwdcolor="#f7977a"
     primer          10666..10685
                     /label="TH_102"
                     /note="sequence: TGGTCTCAGATGCCTGATCTGTTTTAGAGCTAGAAATAGC"
                     /ApEinfo_revcolor="#f7977a"
                     /ApEinfo_fwdcolor="#f7977a"
     primer          10666..10685
                     /label="TH_10"
                     /note="sequence: TGGTCTCAGATAGCCTTTTGGTTTTAGAGCTAGAAATAGC"
                     /ApEinfo_revcolor="#f7977a"
                     /ApEinfo_fwdcolor="#f7977a"
     primer          10666..10687
                     /label="TH_396"
                     /note="sequence: tcgcttgctgcatcagacttgtgctcgacgtgggtcaccggttttagagctagaaatagcaa"
                     /ApEinfo_revcolor="#f7977a"
                     /ApEinfo_fwdcolor="#f7977a"
     primer          10666..10688
                     /label="TH_397"
                     /note="sequence: GTTTTAGAGCTAGAAATAGCAAG"
                     /ApEinfo_revcolor="#f7977a"
                     /ApEinfo_fwdcolor="#f7977a"
     misc_RNA        10666..10748
                     /label="gRNA"
                     /ApEinfo_revcolor="#c6c9d1"
                     /ApEinfo_fwdcolor="#c6c9d1"
     primer          10667..10688
                     /label="TH_287"
                     /note="sequence: gtaacgtGAATTCaccggatTTTTAGAGCTAGAAATAGCAAG"
                     /ApEinfo_revcolor="#f7977a"
                     /ApEinfo_fwdcolor="#f7977a"
     primer          10667..10688
                     /label="TH_288"
                     /note="sequence: ggacccGGATCCgatgtctaTTTTAGAGCTAGAAATAGCAAG"
                     /ApEinfo_revcolor="#f7977a"
                     /ApEinfo_fwdcolor="#f7977a"
     primer          10667..10688
                     /label="PS3-gRNA_fwd"
                     /note="sequence: gacaataAAGCTTctgccgaTTTTAGAGCTAGAAATAGCAAG"
                     /ApEinfo_revcolor="#f58a5e"
                     /ApEinfo_fwdcolor="#f58a5e"
     primer          10667..10688
                     /label="TH_287"
                     /note="sequence: gtaacgtGAATTCaccggatTTTTAGAGCTAGAAATAGCAAG"
                     /ApEinfo_revcolor="#f58a5e"
                     /ApEinfo_fwdcolor="#f58a5e"
     primer          10667..10688
                     /label="PS2-gRNA_fwd"
                     /note="sequence: ggacccGGATCCgatgtctaTTTTAGAGCTAGAAATAGCAAG"
                     /ApEinfo_revcolor="#f58a5e"
                     /ApEinfo_fwdcolor="#f58a5e"
     primer          10667..10688
                     /label="TH_297"
                     /note="sequence: aactcgcttgctgcatcaggacaataAAGCTTctgccgaTTTTAGAGCTAGAAATAGCAAG"
                     /ApEinfo_revcolor="#f7977a"
                     /ApEinfo_fwdcolor="#f7977a"
     primer          10667..10688
                     /label="TH_289"
                     /note="sequence: gacaataAAGCTTctgccgaTTTTAGAGCTAGAAATAGCAAG"
                     /ApEinfo_revcolor="#f7977a"
                     /ApEinfo_fwdcolor="#f7977a"
     primer          10667..10688
                     /label="TH_295"
                     /note="sequence: aaactcgcttgctgcatcaggtaacgtGAATTCaccggatTTTTAGAGCTAGAAATAGCAAG"
                     /ApEinfo_revcolor="#f58a5e"
                     /ApEinfo_fwdcolor="#f58a5e"
     primer          10667..10688
                     /label="TH_296"
                     /note="sequence: aactcgcttgctgcatcagggacccGGATCCgatgtctaTTTTAGAGCTAGAAATAGCAAG"
                     /ApEinfo_revcolor="#f7977a"
                     /ApEinfo_fwdcolor="#f7977a"
     primer          10667..10688
                     /label="TaU6-PS-gRNA_fwd"
                     /note="sequence: TTTTAGAGCTAGAAATAGCAAG"
                     /ApEinfo_revcolor="#f58a5e"
                     /ApEinfo_fwdcolor="#f58a5e"
     primer          complement(10712..10730)
                     /label="TH_199"
                     /note="sequence: GTGCCACTTTTTCAAGTTG"
                     /ApEinfo_revcolor="#f7977a"
                     /ApEinfo_fwdcolor="#f7977a"
     primer          complement(10724..10741)
                     /label="TH_371"
                     /note="sequence: ctctgataatgcaccgactcggtgccac"
                     /ApEinfo_revcolor="#f7977a"
                     /ApEinfo_fwdcolor="#f7977a"
     primer          complement(10724..10741)
                     /label="gRNA_rev_TLS1"
                     /note="sequence: ctctgataatgcaccgactcggtgccac"
                     /ApEinfo_revcolor="#f58a5e"
                     /ApEinfo_fwdcolor="#f58a5e"
     primer          complement(10724..10741)
                     /label="gRNA_rev_TLS2"
                     /note="sequence: GCTGGGTCGTCGACCtttttttTATCAGAGCGGACCTGTGGGTTATGGGCCCACCACCACTCTGATAATGCACCGACTCGGTGCCAC"
                     /ApEinfo_revcolor="#f58a5e"
                     /ApEinfo_fwdcolor="#f58a5e"
     primer          complement(10724..10741)
                     /label="TH_373"
                     /note="sequence: GCTGGGTCGTCGACCtttttttTATCAGAGCGGACCTGTGGGTTATGGGCCCACCACCACTCTGATAATGCACCGACTCGGTGCCAC"
                     /ApEinfo_revcolor="#f7977a"
                     /ApEinfo_fwdcolor="#f7977a"
     primer          complement(10727..10748)
                     /label="TH_BtrTest_1_rev"
                     /note="sequence: GGGCTTGGTCAAAAAAAGCACCGACTCGGTGC"
                     /ApEinfo_revcolor="#f58a5e"
                     /ApEinfo_fwdcolor="#f58a5e"
     primer          complement(10727..10748)
                     /label="TH_418"
                     /note="sequence: GGGCTTGGTCAAAAAAAGCACCGACTCGGTGC"
                     /ApEinfo_revcolor="#f7977a"
                     /ApEinfo_fwdcolor="#f7977a"
     primer          complement(10731..10741)
                     /label="pJG85-ccdB-direct_TLS2 REV"
                     /note="sequence: tcgacctgcagcaccgactcgtttttttTATCAGAGCGGACCTGTGGGTTATGGGCCCACCACCACTCTGATAATgcaccgactcg"
                     /ApEinfo_revcolor="#b1ff67"
                     /ApEinfo_fwdcolor="#b1ff67"
     primer          complement(10731..10741)
                     /label="pJG85-ccdB-direct_TLS1 REV"
                     /note="sequence: CTCTGATAATgcaccgactcg"
                     /ApEinfo_revcolor="#b1ff67"
                     /ApEinfo_fwdcolor="#b1ff67"
     primer          complement(10731..10748)
                     /label="gRNA-TaU6_rev"
                     /note="sequence: GGGCTTGGTCAAAAAAAGCACCGACTCG"
                     /ApEinfo_revcolor="#f58a5e"
                     /ApEinfo_fwdcolor="#f58a5e"
     primer          complement(10731..10748)
                     /label="TH_294"
                     /note="sequence: GGGCTTGGTCAAAAAAAGCACCGACTCG"
                     /ApEinfo_revcolor="#f7977a"
                     /ApEinfo_fwdcolor="#f7977a"
     primer          10749..10759
                     /label="pJG85-ccdB-direct_TLS2 FWD"
                     /note="sequence: ttgccgagctgaccaagcccg"
                     /ApEinfo_revcolor="#b1ff67"
                     /ApEinfo_fwdcolor="#b1ff67"
     primer          10749..10759
                     /label="pJG85-ccdB-direct_TLS1 FWD"
                     /note="sequence: ttgccgagctgaccaagcccg"
                     /ApEinfo_revcolor="#b1ff67"
                     /ApEinfo_fwdcolor="#b1ff67"
     primer          10749..10769
                     /label="TH_293"
                     /note="sequence: TGCTTTTTTTGACCAAGCCCGTTATTCTGAC"
                     /ApEinfo_revcolor="#f58a5e"
                     /ApEinfo_fwdcolor="#f58a5e"
     primer          10749..10769
                     /label="TH_399"
                     /note="sequence: CTCTGATAaaaaaaagaccaagcccgttattctgac"
                     /ApEinfo_revcolor="#f7977a"
                     /ApEinfo_fwdcolor="#f7977a"
     primer          10749..10769
                     /label="TH_293"
                     /note="sequence: TGCTTTTTTTGACCAAGCCCGTTATTCTGAC"
                     /ApEinfo_revcolor="#f7977a"
                     /ApEinfo_fwdcolor="#f7977a"
     primer          10749..10771
                     /label="TH_BtrTest_2_fwd"
                     /note="sequence: TGCTTTTTTTGACCAAGCCCGTTATTCTGACAG"
                     /ApEinfo_revcolor="#f58a5e"
                     /ApEinfo_fwdcolor="#f58a5e"
     primer          10749..10771
                     /label="TaU6_fwd_pJG85"
                     /note="sequence: tttgtatacaaaagttgccggaccaagcccgttattctgacag"
                     /ApEinfo_revcolor="#f58a5e"
                     /ApEinfo_fwdcolor="#f58a5e"
     primer          10749..10771
                     /label="TH_419"
                     /note="sequence: TGCTTTTTTTGACCAAGCCCGTTATTCTGACAG"
                     /ApEinfo_revcolor="#f7977a"
                     /ApEinfo_fwdcolor="#f7977a"
     primer          10749..10771
                     /label="TH_372"
                     /note="sequence: tttgtatacaaaagttgccggaccaagcccgttattctgacag"
                     /ApEinfo_revcolor="#f7977a"
                     /ApEinfo_fwdcolor="#f7977a"
     primer          10749..10771
                     /label="TH_131"
                     /note="sequence: ACATAGATGACACCGGACCAAGCCCGTTATTCTGACAG"
                     /ApEinfo_revcolor="#f7977a"
                     /ApEinfo_fwdcolor="#f7977a"
     promoter        10749..11110
                     /label="TaU6 promoter"
                     /ApEinfo_revcolor="#b7e6d7"
                     /ApEinfo_fwdcolor="#b7e6d7"
     primer          10974..10991
                     /label="TaU6 Fw"
                     /note="sequence: atgatcgggcttttgtcg"
                     /ApEinfo_revcolor="#f7977a"
                     /ApEinfo_fwdcolor="#f7977a"
     misc_feature    11048..11057
                     /label="USE"
                     /ApEinfo_revcolor="#b4abac"
                     /ApEinfo_fwdcolor="#b4abac"
     primer          complement(11088..11106)
                     /label="TH_290"
                     /note="sequence: atccggtGAATTCacgttacCTGATGCAGCAAGCGAGTT"
                     /ApEinfo_revcolor="#f7977a"
                     /ApEinfo_fwdcolor="#f7977a"
     primer          complement(11088..11106)
                     /label="TH_292"
                     /note="sequence: tcggcagAAGCTTtattgtcCTGATGCAGCAAGCGAGTT"
                     /ApEinfo_revcolor="#f7977a"
                     /ApEinfo_fwdcolor="#f7977a"
     primer          complement(11088..11106)
                     /label="TH_291"
                     /note="sequence: tagacatcGGATCCgggtccCTGATGCAGCAAGCGAGTT"
                     /ApEinfo_revcolor="#f7977a"
                     /ApEinfo_fwdcolor="#f7977a"
     primer          complement(11088..11106)
                     /label="TH_298"
                     /note="sequence: gctatttctagctctaaaaCtcggcagAAGCTTtattgtcCTGATGCAGCAAGCGAGTT"
                     /ApEinfo_revcolor="#f7977a"
                     /ApEinfo_fwdcolor="#f7977a"
     primer          complement(11088..11106)
                     /label="TaU6-PS2_rev"
                     /note="sequence: tagacatcGGATCCgggtccCTGATGCAGCAAGCGAGTT"
                     /ApEinfo_revcolor="#f58a5e"
                     /ApEinfo_fwdcolor="#f58a5e"
     primer          complement(11088..11106)
                     /label="TaU6-PS3_rev"
                     /note="sequence: tcggcagAAGCTTtattgtcCTGATGCAGCAAGCGAGTT"
                     /ApEinfo_revcolor="#f58a5e"
                     /ApEinfo_fwdcolor="#f58a5e"
     primer          complement(11088..11106)
                     /label="TH_290"
                     /note="sequence: atccggtGAATTCacgttacCTGATGCAGCAAGCGAGTT"
                     /ApEinfo_revcolor="#f58a5e"
                     /ApEinfo_fwdcolor="#f58a5e"
     primer          complement(11088..11106)
                     /label="TaU6-PS-gRNA_rev"
                     /note="sequence: CTGATGCAGCAAGCGAGTT"
                     /ApEinfo_revcolor="#f58a5e"
                     /ApEinfo_fwdcolor="#f58a5e"
     primer          complement(11088..11106)
                     /label="TH_299"
                     /note="sequence: ctgatgcagcaagcgagtt"
                     /ApEinfo_revcolor="#9eafd2"
                     /ApEinfo_fwdcolor="#9eafd2"
     primer          complement(11088..11110)
                     /label="TH_316"
                     /note="sequence: ACCAGGACCTCATGGACTGGaagtctgatgcagcaagcgagtt"
                     /ApEinfo_revcolor="#f7977a"
                     /ApEinfo_fwdcolor="#f7977a"
     primer          complement(11088..11110)
                     /label="TH_408"
                     /note="sequence: gctatttctagctctaaaacccgcGcgagagcatttttgaccaggaagtctgatgcagcaagcgagtt"
                     /ApEinfo_revcolor="#f7977a"
                     /ApEinfo_fwdcolor="#f7977a"
     misc_feature    11112..11131
                     /label="ranPS3"
                     /ApEinfo_revcolor="#ffef86"
                     /ApEinfo_fwdcolor="#ffef86"
     primer          11132..11151
                     /label="TH_63"
                     /note="sequence: TGGTCTCATCTAAACAGTAGGTTTTAGAGCTAGAAATAGC"
                     /ApEinfo_revcolor="#f7977a"
                     /ApEinfo_fwdcolor="#f7977a"
     primer          11132..11151
                     /label="TH_102"
                     /note="sequence: TGGTCTCAGATGCCTGATCTGTTTTAGAGCTAGAAATAGC"
                     /ApEinfo_revcolor="#f7977a"
                     /ApEinfo_fwdcolor="#f7977a"
     primer          11132..11151
                     /label="TH_313"
                     /note="sequence: GCTTCACCGAAACGAGACCTgttttagagctagaaatagc"
                     /ApEinfo_revcolor="#f7977a"
                     /ApEinfo_fwdcolor="#f7977a"
     primer          11132..11151
                     /label="TH_98"
                     /note="sequence: TGGTCTCAGTTCATCCAACGGTTTTAGAGCTAGAAATAGC"
                     /ApEinfo_revcolor="#f7977a"
                     /ApEinfo_fwdcolor="#f7977a"
     primer          11132..11151
                     /label="TH_61"
                     /note="sequence: TGGTCTCAGGATTTGTACAGGTTTTAGAGCTAGAAATAGC"
                     /ApEinfo_revcolor="#f7977a"
                     /ApEinfo_fwdcolor="#f7977a"
     primer          11132..11151
                     /label="TH_10"
                     /note="sequence: TGGTCTCAGATAGCCTTTTGGTTTTAGAGCTAGAAATAGC"
                     /ApEinfo_revcolor="#f7977a"
                     /ApEinfo_fwdcolor="#f7977a"
     primer          11132..11151
                     /label="TH_104"
                     /note="sequence: TGtggtgcgactgatactttgGTTTTAGAGCTAGAAATAGC"
                     /ApEinfo_revcolor="#f7977a"
                     /ApEinfo_fwdcolor="#f7977a"
     primer          11132..11151
                     /label="TH_6"
                     /note="sequence: TGGTCTCAATATCATGTGATGTTTTAGAGCTAGAAATAGC"
                     /ApEinfo_revcolor="#f7977a"
                     /ApEinfo_fwdcolor="#f7977a"
     primer          11132..11151
                     /label="TH_315"
                     /note="sequence: CCAGTCCATGAGGTCCTGGTgttttagagctagaaatagc"
                     /ApEinfo_revcolor="#f7977a"
                     /ApEinfo_fwdcolor="#f7977a"
     primer          11132..11151
                     /label="TH_8"
                     /note="sequence: TGGTCTCAGTTGACTCCGCTGTTTTAGAGCTAGAAATAGC"
                     /ApEinfo_revcolor="#f7977a"
                     /ApEinfo_fwdcolor="#f7977a"
     primer          11132..11151
                     /label="TH_12"
                     /note="sequence: TGGTCTCATCTAAACAGTAGGTTTTAGAGCTAGAAATAGC"
                     /ApEinfo_revcolor="#f7977a"
                     /ApEinfo_fwdcolor="#f7977a"
     primer          11132..11151
                     /label="TH_107"
                     /note="sequence: TGctctttggttcatccaacgGTTTTAGAGCTAGAAATAGC"
                     /ApEinfo_revcolor="#f7977a"
                     /ApEinfo_fwdcolor="#f7977a"
     primer          11132..11151
                     /label="TH_57"
                     /note="sequence: TGGTCTCAAGGAGTGTCGAAGTTTTAGAGCTAGAAATAGC"
                     /ApEinfo_revcolor="#f7977a"
                     /ApEinfo_fwdcolor="#f7977a"
     primer          11132..11153
                     /label="TH_396"
                     /note="sequence: tcgcttgctgcatcagacttgtgctcgacgtgggtcaccggttttagagctagaaatagcaa"
                     /ApEinfo_revcolor="#f7977a"
                     /ApEinfo_fwdcolor="#f7977a"
     primer          11132..11154
                     /label="TH_397"
                     /note="sequence: GTTTTAGAGCTAGAAATAGCAAG"
                     /ApEinfo_revcolor="#f7977a"
                     /ApEinfo_fwdcolor="#f7977a"
     misc_RNA        11132..11214
                     /label="gRNA"
                     /ApEinfo_revcolor="#c6c9d1"
                     /ApEinfo_fwdcolor="#c6c9d1"
     primer          11133..11154
                     /label="PS2-gRNA_fwd"
                     /note="sequence: ggacccGGATCCgatgtctaTTTTAGAGCTAGAAATAGCAAG"
                     /ApEinfo_revcolor="#f58a5e"
                     /ApEinfo_fwdcolor="#f58a5e"
     primer          11133..11154
                     /label="TH_289"
                     /note="sequence: gacaataAAGCTTctgccgaTTTTAGAGCTAGAAATAGCAAG"
                     /ApEinfo_revcolor="#f7977a"
                     /ApEinfo_fwdcolor="#f7977a"
     primer          11133..11154
                     /label="TH_296"
                     /note="sequence: aactcgcttgctgcatcagggacccGGATCCgatgtctaTTTTAGAGCTAGAAATAGCAAG"
                     /ApEinfo_revcolor="#f7977a"
                     /ApEinfo_fwdcolor="#f7977a"
     primer          11133..11154
                     /label="TH_287"
                     /note="sequence: gtaacgtGAATTCaccggatTTTTAGAGCTAGAAATAGCAAG"
                     /ApEinfo_revcolor="#f7977a"
                     /ApEinfo_fwdcolor="#f7977a"
     primer          11133..11154
                     /label="TH_287"
                     /note="sequence: gtaacgtGAATTCaccggatTTTTAGAGCTAGAAATAGCAAG"
                     /ApEinfo_revcolor="#f58a5e"
                     /ApEinfo_fwdcolor="#f58a5e"
     primer          11133..11154
                     /label="TH_288"
                     /note="sequence: ggacccGGATCCgatgtctaTTTTAGAGCTAGAAATAGCAAG"
                     /ApEinfo_revcolor="#f7977a"
                     /ApEinfo_fwdcolor="#f7977a"
     primer          11133..11154
                     /label="TaU6-PS-gRNA_fwd"
                     /note="sequence: TTTTAGAGCTAGAAATAGCAAG"
                     /ApEinfo_revcolor="#f58a5e"
                     /ApEinfo_fwdcolor="#f58a5e"
     primer          11133..11154
                     /label="TH_297"
                     /note="sequence: aactcgcttgctgcatcaggacaataAAGCTTctgccgaTTTTAGAGCTAGAAATAGCAAG"
                     /ApEinfo_revcolor="#f7977a"
                     /ApEinfo_fwdcolor="#f7977a"
     primer          11133..11154
                     /label="PS3-gRNA_fwd"
                     /note="sequence: gacaataAAGCTTctgccgaTTTTAGAGCTAGAAATAGCAAG"
                     /ApEinfo_revcolor="#f58a5e"
                     /ApEinfo_fwdcolor="#f58a5e"
     primer          11133..11154
                     /label="TH_295"
                     /note="sequence: aaactcgcttgctgcatcaggtaacgtGAATTCaccggatTTTTAGAGCTAGAAATAGCAAG"
                     /ApEinfo_revcolor="#f58a5e"
                     /ApEinfo_fwdcolor="#f58a5e"
     primer          complement(11178..11196)
                     /label="TH_199"
                     /note="sequence: GTGCCACTTTTTCAAGTTG"
                     /ApEinfo_revcolor="#f7977a"
                     /ApEinfo_fwdcolor="#f7977a"
     primer          complement(11190..11207)
                     /label="TH_371"
                     /note="sequence: ctctgataatgcaccgactcggtgccac"
                     /ApEinfo_revcolor="#f7977a"
                     /ApEinfo_fwdcolor="#f7977a"
     primer          complement(11190..11207)
                     /label="gRNA_rev_TLS1"
                     /note="sequence: ctctgataatgcaccgactcggtgccac"
                     /ApEinfo_revcolor="#f58a5e"
                     /ApEinfo_fwdcolor="#f58a5e"
     primer          complement(11190..11207)
                     /label="gRNA_rev_TLS2"
                     /note="sequence: GCTGGGTCGTCGACCtttttttTATCAGAGCGGACCTGTGGGTTATGGGCCCACCACCACTCTGATAATGCACCGACTCGGTGCCAC"
                     /ApEinfo_revcolor="#f58a5e"
                     /ApEinfo_fwdcolor="#f58a5e"
     primer          complement(11190..11207)
                     /label="TH_373"
                     /note="sequence: GCTGGGTCGTCGACCtttttttTATCAGAGCGGACCTGTGGGTTATGGGCCCACCACCACTCTGATAATGCACCGACTCGGTGCCAC"
                     /ApEinfo_revcolor="#f7977a"
                     /ApEinfo_fwdcolor="#f7977a"
     primer          complement(11193..11214)
                     /label="TH_418"
                     /note="sequence: GGGCTTGGTCAAAAAAAGCACCGACTCGGTGC"
                     /ApEinfo_revcolor="#f7977a"
                     /ApEinfo_fwdcolor="#f7977a"
     primer          complement(11193..11214)
                     /label="TH_BtrTest_1_rev"
                     /note="sequence: GGGCTTGGTCAAAAAAAGCACCGACTCGGTGC"
                     /ApEinfo_revcolor="#f58a5e"
                     /ApEinfo_fwdcolor="#f58a5e"
     primer          complement(11197..11207)
                     /label="pJG85-ccdB-direct_TLS2 REV"
                     /note="sequence: tcgacctgcagcaccgactcgtttttttTATCAGAGCGGACCTGTGGGTTATGGGCCCACCACCACTCTGATAATgcaccgactcg"
                     /ApEinfo_revcolor="#b1ff67"
                     /ApEinfo_fwdcolor="#b1ff67"
     primer          complement(11197..11207)
                     /label="pJG85-ccdB-direct_TLS1 REV"
                     /note="sequence: CTCTGATAATgcaccgactcg"
                     /ApEinfo_revcolor="#b1ff67"
                     /ApEinfo_fwdcolor="#b1ff67"
     primer          complement(11197..11214)
                     /label="gRNA-TaU6_rev"
                     /note="sequence: GGGCTTGGTCAAAAAAAGCACCGACTCG"
                     /ApEinfo_revcolor="#f58a5e"
                     /ApEinfo_fwdcolor="#f58a5e"
     primer          complement(11197..11214)
                     /label="TH_294"
                     /note="sequence: GGGCTTGGTCAAAAAAAGCACCGACTCG"
                     /ApEinfo_revcolor="#f7977a"
                     /ApEinfo_fwdcolor="#f7977a"
     Site            11215..11220
                     /label="PstI"
                     /ApEinfo_revcolor="#c7b0e3"
                     /ApEinfo_fwdcolor="#c7b0e3"
                     /note="Name: PstI"
                     /site_type="restriction site"
                     /note="Pattern: ctgcag"
                     /note="Number_of_matches: 5"
                     /note="cut_0_on_positive_strand: 12831^12832"
                     /note="cut_0_on_negative_strand: 12827^12828"
                     /note="inhibited_by: 5': N6-methyladenosine"
                     /note="star_activity: yes"
                     /note="site_type: other"
                     /note="restriction site"
     Site            11219..11220
                     /label="PstI"
                     /ApEinfo_revcolor="#75c6a9"
                     /ApEinfo_fwdcolor="#75c6a9"
                     /note="Name: PstI"
                     /site_type="restriction site"
                     /note="Pattern: ctgcag"
                     /note="Number_of_matches: 5"
                     /note="cut_0_on_positive_strand: 12831^12832"
                     /note="cut_0_on_negative_strand: 12827^12828"
                     /note="inhibited_by: 5': N6-methyladenosine"
                     /note="star_activity: yes"
                     /note="site_type: other"
                     /note="restriction site"
     Site            11221..11222
                     /label="SalI"
                     /ApEinfo_revcolor="#b7e6d7"
                     /ApEinfo_fwdcolor="#b7e6d7"
                     /note="Name: SalI"
                     /site_type="restriction site"
                     /note="Pattern: gtcgac"
                     /note="Number_of_matches: 5"
                     /note="cut_0_on_positive_strand: 12833^12834"
                     /note="cut_0_on_negative_strand: 12837^12838"
                     /note="inhibited_by: 5': N6-methyladenosine"
                     /note="star_activity: yes"
                     /note="site_type: other"
                     /note="restriction site"
     Site            11221..11226
                     /label="SalI"
                     /ApEinfo_revcolor="#b4abac"
                     /ApEinfo_fwdcolor="#b4abac"
                     /note="Name: SalI"
                     /site_type="restriction site"
                     /note="Pattern: gtcgac"
                     /note="Number_of_matches: 5"
                     /note="cut_0_on_positive_strand: 12833^12834"
                     /note="cut_0_on_negative_strand: 12837^12838"
                     /note="inhibited_by: 5': N6-methyladenosine"
                     /note="star_activity: yes"
                     /note="site_type: other"
                     /note="restriction site"
     misc_feature    complement(11231..11251)
                     /label="attB2"
                     /ApEinfo_revcolor="#b1ff67"
                     /ApEinfo_fwdcolor="#b1ff67"
                     /note="Unknown feature type:attB2"
                     /annotation_group="attB"
                     /vntifkey=21
                     /ugene_name="attB2"
     repeat_region   11235..11252
                     /label="attR2"
                     /ApEinfo_revcolor="#d6b295"
                     /ApEinfo_fwdcolor="#d6b295"
                     /vntifkey=34
     misc_binding    11254..11280
                     /label="AcV5"
                     /ApEinfo_revcolor="#b1ff67"
                     /ApEinfo_fwdcolor="#b1ff67"
                     /note="AcV5 epitope tag"
                     /vntifkey=20
     polyA_signal    11333..12043
                     /label="OCS PolyA"
                     /ApEinfo_revcolor="#ffef86"
                     /ApEinfo_fwdcolor="#ffef86"
                     /note="from octopine synthase"
                     /vntifkey=25
     primer_bind     12113..12134
                     /label="PZP Internal F"
                     /ApEinfo_revcolor="#9eafd2"
                     /ApEinfo_fwdcolor="#9eafd2"
                     /vntifkey=28
     misc_feature    complement(12250..12273)
                     /label="misc_feature"
                     /ApEinfo_revcolor="#c7b0e3"
                     /ApEinfo_fwdcolor="#c7b0e3"
                     /mismatches=0
                     /ugene_name="Primer_PmeI_rv"
                     /ugene_group="In-fusion Primers"
     misc_feature    12292..12317
                     /label="RB"
                     /ApEinfo_revcolor="#f58a5e"
                     /ApEinfo_fwdcolor="#f58a5e"
                     /vntifkey=21
     misc_feature    13358..14358
                     /label="STA"
                     /ApEinfo_revcolor="#9eafd2"
                     /ApEinfo_fwdcolor="#9eafd2"
                     /note="STA-region from pVS1 plasmid"
                     /vntifkey=21
     rep_origin      complement(14951..15951)
                     /label="pVS1-REP"
                     /ApEinfo_revcolor="#d59687"
                     /ApEinfo_fwdcolor="#d59687"
                     /vntifkey=33
     misc_signal     complement(16361..16621)
                     /label="bom"
                     /ApEinfo_revcolor="#d6b295"
                     /ApEinfo_fwdcolor="#d6b295"
                     /note="bom site from pBR322"
                     /vntifkey=87
     rep_origin      16642..17261
                     /label="ColE1"
                     /ApEinfo_revcolor="#c6c9d1"
                     /ApEinfo_fwdcolor="#c6c9d1"
                     /vntifkey=33
     misc_feature    complement(17418..17960)
                     /label="KanR"
                     /ApEinfo_revcolor="#d59687"
                     /ApEinfo_fwdcolor="#d59687"
                     /note="Escherichia coli strain GLPE0301 kanamycinresistance protein (aph(3')-II) gene"
                     /vntifkey=21
     misc_feature    18448..18473
                     /label="LB"
                     /ApEinfo_revcolor="#f58a5e"
                     /ApEinfo_fwdcolor="#f58a5e"
                     /vntifkey=21
     primer_bind     18699..18719
                     /label="PZP Internal R"
                     /ApEinfo_revcolor="#f58a5e"
                     /ApEinfo_fwdcolor="#f58a5e"
                     /vntifkey=28
     misc_feature    18772..18777
                     /label="EcoRI"
                     /ApEinfo_revcolor="#c6c9d1"
                     /ApEinfo_fwdcolor="#c6c9d1"
                     /note="Geneious type: restriction site"
                     /Recognition_pattern="G^AATTC"
                     /annotation_group="GAATTC"
                     /vntifkey=21
     misc_feature    18786..18791
                     /label="EcoRV"
                     /ApEinfo_revcolor="#b4abac"
                     /ApEinfo_fwdcolor="#b4abac"
                     /note="Geneious type: restriction site"
                     /Recognition_pattern="GAT^ATC"
                     /annotation_group="GATATC"
                     /vntifkey=21
     Site            18788..18789
                     /label="EcoRV"
                     /ApEinfo_revcolor="#ff9ccd"
                     /ApEinfo_fwdcolor="#ff9ccd"
                     /note="Name: EcoRV"
                     /site_type="restriction site"
                     /note="Pattern: gatatc"
                     /note="Number_of_matches: 6"
                     /note="cut_0_on_positive_strand: 19386^19387"
                     /note="cut_0_on_negative_strand: 19386^19387"
                     /note="inhibited_by: 5': N6-methyladenosine"
                     /note="star_activity: yes"
                     /note="site_type: other"
                     /note="restriction site"
     Site            18819..18820
                     /label="SalI"
                     /ApEinfo_revcolor="#b4abac"
                     /ApEinfo_fwdcolor="#b4abac"
                     /note="Name: SalI"
                     /site_type="restriction site"
                     /note="Pattern: gtcgac"
                     /note="Number_of_matches: 5"
                     /note="cut_0_on_positive_strand: 20431^20432"
                     /note="cut_0_on_negative_strand: 20435^20436"
                     /note="inhibited_by: 5': N6-methyladenosine"
                     /note="star_activity: yes"
                     /note="site_type: other"
                     /note="restriction site"
     Site            18819..18824
                     /label="SalI"
                     /ApEinfo_revcolor="#9eafd2"
                     /ApEinfo_fwdcolor="#9eafd2"
                     /note="Name: SalI"
                     /site_type="restriction site"
                     /note="Pattern: gtcgac"
                     /note="Number_of_matches: 5"
                     /note="cut_0_on_positive_strand: 20431^20432"
                     /note="cut_0_on_negative_strand: 20435^20436"
                     /note="inhibited_by: 5': N6-methyladenosine"
                     /note="star_activity: yes"
                     /note="site_type: other"
                     /note="restriction site"
     Site            18825..18830
                     /label="PstI"
                     /ApEinfo_revcolor="#75c6a9"
                     /ApEinfo_fwdcolor="#75c6a9"
                     /note="Name: PstI"
                     /site_type="restriction site"
                     /note="Pattern: ctgcag"
                     /note="Number_of_matches: 5"
                     /note="cut_0_on_positive_strand: 20441^20442"
                     /note="cut_0_on_negative_strand: 20437^20438"
                     /note="inhibited_by: 5': N6-methyladenosine"
                     /note="star_activity: yes"
                     /note="site_type: other"
                     /note="restriction site"
     Site            18829..18830
                     /label="PstI"
                     /ApEinfo_revcolor="#c7b0e3"
                     /ApEinfo_fwdcolor="#c7b0e3"
                     /note="Name: PstI"
                     /site_type="restriction site"
                     /note="Pattern: ctgcag"
                     /note="Number_of_matches: 5"
                     /note="cut_0_on_positive_strand: 20441^20442"
                     /note="cut_0_on_negative_strand: 20437^20438"
                     /note="inhibited_by: 5': N6-methyladenosine"
                     /note="star_activity: yes"
                     /note="site_type: other"
                     /note="restriction site"
ORIGIN
        1 CTCGAGGTCA TTCATATGCT TGAGAAGAGA GTCGGGATAG TCCAAAATAA AACAAAGGTA
       61 AGATTACCTG GTCAAAAGTG AAAACATCAG TTAAAAGGTG GTATAAAGTA AAATATCGGT
      121 AATAAAAGGT GGCCCAAAGT GAAATTTACT CTTTTCTACT ATTATAAAAA TTGAGGATGT
      181 TTTTGTCGGT ACTTTGATAC GTCATTTTTG TATGAATTGG TTTTTAAGTT TATTCGCTTT
      241 TGGAAATGCA TATCTGTATT TGAGTCGGGT TTTAAGTTCG TTTGCTTTTG TAAATACAGA
      301 GGGATTTGTA TAAGAAATAT CTTTAAAAAA ACCCATATGC TAATTTGACA TAATTTTTGA
      361 GAAAAATATA TATTCAGGCG AATTCTCACA ATGAACAATA ATAAGATTAA AATAGCTTTC
      421 CCCCGTTGCA GCGCATGGGT ATTTTTTCTA GTAAAAATAA AAGATAAACT TAGACTCAAA
      481 ACATTTACAA AAACAACCCC TAAAGTTCCT AAAGCCCAAA GTGCTATCCA CGATCCATAG
      541 CAAGCCCAGC CCAACCCAAC CCAACCCAAC CCACCCCAGT CCAGCCAACT GGACAATAGT
      601 CTCCACACCC CCCCACTATC ACCGTGAGTT GTCCGCACGC ACCGCACGTC TCGCAGCCAA
      661 AAAAAAAAAA AGAAAGAAAA AAAAGAAAAA GAAAAAACAG CAGGTGGGTC CGGGTCGTGG
      721 GGGCCGGAAA CGCGAGGAGG ATCGCGAGCC AGCGACGAGG CCGGCCCTCC CTCCGCTTCC
      781 AAAGAAACGC CCCCCATCGC CACTATATAC ATACCCCCCC CTCTCCTCCC ATCCCCCCAA
      841 CCCTACCACC ACCACCACCA CCACCTCCAC CTCCTCCCCC CTCGCTGCCG GACGACGAGC
      901 TCCTCCCCCC TCCCCCTCCG CCGCCGCCGC GCCGGTAACC ACCCCGCCCC TCTCCTCTTT
      961 CTTTCTCCGT TTTTTTTTTC CGTCTCGGTC TCGATCTTTG GCCTTGGTAG TTTGGGTGGG
     1021 CGAGAGGCGG CTTCGTGCGC GCCCAGATCG GTGCGCGGGA GGGGCGGGAT CTCGCGGCTG
     1081 GGGCTCTCGC CGGCGTGGAT CCGGCCCGGA TCTCGCGGGG AATGGGGCTC TCGGATGTAG
     1141 ATCTGCGATC CGCCGTTGTT GGGGGAGATG ATGGGGGGTT TAAAATTTCC GCCATGCTAA
     1201 ACAAGATCAG GAAGAGGGGA AAAGGGCACT ATGGTTTATA TTTTTATATA TTTCTGCTGC
     1261 TTCGTCAGGC TTAGATGTGC TAGATCTTTC TTTCTTCTTT TTGTGGGTAG AATTTGAATC
     1321 CCTCAGCATT GTTCATCGGT AGTTTTTCTT TTCATGATTT GTGACAAATG CAGCCTCGTG
     1381 CGGAGCTTTT TTGTAGGTAG ACGATAAGCT TATGAAAAAG CCTGAACTCA CCGCGACGTC
     1441 TGTCGAGAAG TTTCTGATCG AAAAGTTCGA CAGCGTCTCC GACCTGATGC AGCTCTCGGA
     1501 GGGCGAAGAA TCTCGTGCTT TCAGCTTCGA TGTAGGAGGG CGTGGATATG TCCTGCGGGT
     1561 AAATAGCTGC GCCGATGGTT TCTACAAAGA TCGTTATGTT TATCGGCACT TTGCATCGGC
     1621 CGCGCTCCCG ATTCCGGAAG TGCTTGACAT TGGGGAGTTT AGCGAGAGCC TGACCTATTG
     1681 CATCTCCCGC CGTTCACAGG GTGTCACGTT GCAAGACCTG CCTGAAACCG AACTGCCCGC
     1741 TGTTCTACAA CCGGTCGCGG AGGCTATGGA TGCGATCGCT GCGGCCGATC TTAGCCAGAC
     1801 GAGCGGGTTC GGCCCATTCG GACCGCAAGG AATCGGTCAA TACACTACAT GGCGTGATTT
     1861 CATATGCGCG ATTGCTGATC CCCATGTGTA TCACTGGCAA ACTGTGATGG ACGACACCGT
     1921 CAGTGCGTCC GTCGCGCAGG CTCTCGATGA GCTGATGCTT TGGGCCGAGG ACTGCCCCGA
     1981 AGTCCGGCAC CTCGTGCACG CGGATTTCGG CTCCAACAAT GTCCTGACGG ACAATGGCCG
     2041 CATAACAGCG GTCATTGACT GGAGCGAGGC GATGTTCGGG GATTCCCAAT ACGAGGTCGC
     2101 CAACATCTTC TTCTGGAGGC CGTGGTTGGC TTGTATGGAG CAGCAGACGC GCTACTTCGA
     2161 GCGGAGGCAT CCGGAGCTTG CAGGATCGCC ACGACTCCGG GCGTATATGC TCCGCATTGG
     2221 TCTTGACCAA CTCTATCAGA GCTTGGTTGA CGGCAATTTC GATGATGCAG CTTGGGCGCA
     2281 GGGTCGATGC GACGCAATCG TCCGATCCGG AGCCGGGACT GTCGGGCGTA CACAAATCGC
     2341 CCGCAGAAGC GCGGCCGTCT GGACCGATGG CTGTGTAGAA GTACTCGCCG ATAGTGGAAA
     2401 CCGACGCCCC AGCACTCGTC CGAGGGCAAA GAAATAGAGT AGATGCCGAC CGGGATCTGT
     2461 CGATCGACAA GCTCGAGTTT CTCCATAATA ATGTGTGAGT AGTTCCCAGA TAAGGGAATT
     2521 AGGGTTCCTA TAGGGTTTCG CTCATGTGTT GAGCATATAA GAAACCCTTA GTATGTATTT
     2581 GTATTTGTAA AATACTTCTA TCAATAAAAT TTCTAATTCC TAAAACCAAA ATCCAGTACT
     2641 AAAATCCAGA TCCCCCGAAT TAATTCGGCG TTAATTCAGC TGCAGCCGCG GACGCGTGAT
     2701 ATCGAGCTCG AATTTCCCCG ATCGTTCAAA CATTTGGCAA TAAAGTTTCT TAAGATTGAA
     2761 TCCTGTTGCC GGTCTTGCGA TGATTATCAT ATAATTTCTG TTGAATTACG TTAAGCATGT
     2821 AATAATTAAC ATGTAATGCA TGACGTTATT TATGAGATGG GTTTTTATGA TTAGAGTCCC
     2881 GCAATTATAC ATTTAATACG CGATAGAAAA CAAAATATAG CGCGCAAACT AGGATAAATT
     2941 ATCGCGCGCG GTGTCATCTA TGTTACTAGA TCGGGAATTA AACGAATTCG CCCTTCCAAT
     3001 GCAGTGCAGC GTGACCCGGT CGTGCCCCTC TCTAGAGATA ATGAGCATTG CATGTCTAAG
     3061 TTATAAAAAA TTACCACATA TTTTTTTTGT CACACTTGTT TGAAGTGCAG TTTATCTATC
     3121 TTTATACATA TATTTAAACT TTACTCTACG AATAATATAA TCTATAGTAC TACAATAATA
     3181 TCAGTGTTTT AGAGAATCAT ATAAATGAAC AGTTAGACAT GGTCTAAAGG ACAATTGAGT
     3241 ATTTTGACAA CAGGACTCTA CAGTTTTATC TTTTTAGTGT GCATGTGTTC TCCTTTTTTT
     3301 TTGCAAATAG CTTCACCTAT ATAATACTTC ATCCATTTTA TTAGTACATC CATTTAGGGT
     3361 TTAGGGTTAA TGGTTTTTAT AGACTAATTT TTTTAGTACA TCTATTTTAT TCTATTTTAG
     3421 CCTCTAAATT AAGAAAACTA AAACTCTATT TTAGTTTTTT TATTTAATAA TTTAGATATA
     3481 AAATAGAATA AAATAAAGTG ACTAAAAATT AAACAAATAC CCTTTAAGAA ATTAAAAAAA
     3541 CTAAGGAAAC ATTTTTCTTG TTTCGAGTAG ATAATGCCAG CCTGTTAAAC GCCGTCGACG
     3601 AGTCTAACGG ACACCAACCA GCGAACCAGC AGCGTCGCGT CGGGCCAAGC GAAGCAGACG
     3661 GCACGGCATC TCTGTCGCTG CCTCTGGACC CCTCTCGAGA GTTCCGCTCC ACCGTTGGAC
     3721 TTGCTCCGCT GTCGGCATCC AGAAATTGCG TGGCGGAGCG GCAGACGTGA GCCGGCACGG
     3781 CAGGCGGCCT CCTCCTCCTC TCACGGCACC GGCAGCTACG GGGGATTCCT TTCCCACCGC
     3841 TCCTTCGCTT TCCCTTCCTC GCCCGCCGTA ATAAATAGAC ACCCCCTCCA CACCCTCTTT
     3901 CCCCAACCTC GTGTTGTTCG GAGCGCACAC ACACACAACC AGATCTCCCC CAAATCCACC
     3961 CGTCGGCACC TCCGCTTCAA GGTACGCCGC TCGTCCTCCC CCCCCCCCCT CTCTACCTTC
     4021 TCTAGATCGG CGTTCCGGTC CATGGTTAGG GCCCGGTAGT TCTACTTCTG TTCATGTTTG
     4081 TGTTAGATCC GTGTTTGTGT TAGATCCGTG CTGCTAGCGT TCGTACACGG ATGCGACCTG
     4141 TACGTCAGAC ACGTTCTGAT TGCTAACTTG CCAGTGTTTC TCTTTGGGGA ATCCTGGGAT
     4201 GGCTCTAGCC GTTCCGCAGA CGGGATCGAT TTCATGATTT TTTTTGTTTC GTTGCATAGG
     4261 GTTTGGTTTG CCCTTTTCCT TTATTTCAAT ATATGCCGTG CACTTGTTTG TCGGGTCATC
     4321 TTTTCATGCT TTTTTTTGTC TTGGTTGTGA TGATGTGGTC TGGTTGGGCG GTCGTTCTAG
     4381 ATCGGAGTAG AATTAATTCT GTTTCAAACT ACCTGGTGGA TTTATTAATT TTGGATCTGT
     4441 ATGTGTGTGC CATACATATT CATAGTTACG AATTGAAGAT GATGGATGGA AATATCGATC
     4501 TAGGATAGGT ATACATGTTG ATGCGGGTTT TACTGATGCA TATACAGAGA TGCTTTTTGT
     4561 TCGCTTGGTT GTGATGATGT GGTGTGGTTG GGCGGTCGTT CATTCGTTCT AGATCGGAGT
     4621 AGAATACTGT TTCAAACTAC CTGGTGTATT TATTAATTTT GGAACTGTAT GTGTGTGTCA
     4681 TACATCTTCA TAGTTACGAG TTTAAGATGG ATGGAAATAT CGATCTAGGA TAGGTATACA
     4741 TGTTGATGTG GGTTTTACTG ATGCATATAC ATGATGGCAT ATGCAGCATC TATTCATATG
     4801 CTCTAACCTT GAGTACCTAT CTATTATAAT AAACAAGTAT GTTTTATAAT TATTTTGATC
     4861 TTGATATACT TGGATGATGG CATATGCAGC AGCTATATGT GGATTTTTTT AGCCCTGCCT
     4921 TCATACGCTA TTTATTTGCT TGGTACTGTT TCTTTTGTCG ATGCTCACCC TGTTGTTTGG
     4981 TGTTACTTCT GCATACAAGT TTGTACAAAA AAGCAGGCTC CGAATTCGCC CTTCACCATG
     5041 GCTTCTAGCG ACTACAAGGA CCACGACGGG GACTACAAGG ACCACGACAT CGACTACAAG
     5101 GACGACGACG ACAAGATGGC TCCAAAGAAG AAGAGGAAGG TTGGCATCCA CGGGGTGCCG
     5161 GCTGCTGACA AGAAGTACTC GATCGGCCTC GACATCGGGA CGAACTCAGT TGGCTGGGCC
     5221 GTGATCACCG ACGAGTACAA GGTGCCCTCT AAGAAGTTCA AGGTCCTGGG GAACACCGAC
     5281 CGCCATTCCA TCAAGAAGAA CCTCATCGGC GCTCTCCTGT TCGACAGCGG GGAGACCGCT
     5341 GAGGCTACGA GGCTCAAGAG AACCGCTAGG CGCCGGTACA CGAGAAGGAA GAACAGGATC
     5401 TGCTACCTCC AAGAGATTTT CTCCAACGAG ATGGCCAAGG TTGACGATTC ATTCTTCCAC
     5461 CGCCTGGAGG AGTCTTTCCT CGTGGAGGAG GATAAGAAGC ACGAGCGGCA TCCCATCTTC
     5521 GGCAACATCG TGGACGAGGT TGCCTACCAC GAGAAGTACC CTACGATCTA CCATCTGCGG
     5581 AAGAAGCTCG TGGACTCCAC CGATAAGGCG GACCTCAGAC TGATCTACCT CGCTCTGGCC
     5641 CACATGATCA AGTTCCGCGG CCATTTCCTG ATCGAGGGGG ATCTCAACCC AGACAACAGC
     5701 GATGTTGACA AGCTGTTCAT CCAACTCGTG CAGACCTACA ACCAACTCTT CGAGGAGAAC
     5761 CCGATCAACG CCTCTGGCGT GGACGCGAAG GCTATCCTGT CCGCGAGGCT CTCGAAGTCC
     5821 AGGAGGCTGG AGAACCTGAT CGCTCAGCTC CCAGGCGAGA AGAAGAACGG CCTGTTCGGG
     5881 AACCTCATCG CTCTCAGCCT GGGGCTCACC CCGAACTTCA AGTCGAACTT CGATCTCGCT
     5941 GAGGACGCCA AGCTGCAACT CTCCAAGGAC ACCTACGACG ATGACCTCGA TAACCTCCTG
     6001 GCCCAGATCG GCGATCAATA CGCGGACCTG TTCCTCGCTG CCAAGAACCT GTCGGACGCC
     6061 ATCCTCCTGT CAGATATCCT CCGCGTGAAC ACCGAGATCA CGAAGGCTCC ACTCTCTGCC
     6121 TCCATGATCA AGCGCTACGA CGAGCACCAT CAGGATCTGA CCCTCCTGAA GGCGCTGGTC
     6181 CGCCAACAGC TCCCGGAGAA GTACAAGGAG ATTTTCTTCG ATCAGTCGAA GAACGGCTAC
     6241 GCTGGGTACA TCGACGGCGG GGCCTCACAA GAGGAGTTCT ACAAGTTCAT CAAGCCAATC
     6301 CTGGAGAAGA TGGACGGCAC GGAGGAGCTC CTGGTGAAGC TCAACAGGGA GGACCTCCTG
     6361 CGGAAGCAGA GAACCTTCGA TAACGGCAGC ATCCCCCACC AAATCCATCT CGGGGAGCTG
     6421 CACGCCATCC TGAGAAGGCA AGAGGACTTC TACCCTTTCC TCAAGGATAA CCGGGAGAAG
     6481 ATCGAGAAGA TCCTGACCTT CAGAATCCCA TACTACGTCG GCCCTCTCGC GCGGGGGAAC
     6541 TCAAGATTCG CTTGGATGAC CCGCAAGTCT GAGGAGACCA TCACGCCGTG GAACTTCGAG
     6601 GAGGTGGTGG ACAAGGGCGC TAGCGCTCAG TCGTTCATCG AGAGGATGAC CAACTTCGAC
     6661 AAGAACCTGC CCAACGAGAA GGTGCTCCCT AAGCACTCGC TCCTGTACGA GTACTTCACC
     6721 GTCTACAACG AGCTCACGAA GGTGAAGTAC GTCACCGAGG GCATGCGCAA GCCAGCGTTC
     6781 CTGTCCGGGG AGCAGAAGAA GGCTATCGTG GACCTCCTGT TCAAGACCAA CCGGAAGGTC
     6841 ACGGTTAAGC AACTCAAGGA GGACTACTTC AAGAAGATCG AGTGCTTCGA TTCGGTCGAG
     6901 ATCAGCGGCG TTGAGGACCG CTTCAACGCC AGCCTCGGGA CCTACCACGA TCTCCTGAAG
     6961 ATCATCAAGG ATAAGGACTT CCTGGACAAC GAGGAGAACG AGGATATCCT GGAGGACATC
     7021 GTGCTGACCC TCACGCTGTT CGAGGACAGG GAGATGATCG AGGAGCGCCT GAAGACGTAC
     7081 GCCCATCTCT TCGATGACAA GGTCATGAAG CAACTCAAGC GCCGGAGATA CACCGGCTGG
     7141 GGGAGGCTGT CCCGCAAGCT CATCAACGGC ATCCGGGACA AGCAGTCCGG GAAGACCATC
     7201 CTCGACTTCC TGAAGtcCGA TGGCTTCGCC AACAGGAACT TCATGCAACT GATCCACGAT
     7261 GACAGCCTCA CCTTCAAGGA GGATATCCAA AAGGCTCAAG TGAGCGGCCA GGGGGACTCG
     7321 CTGCACGAGC ATATCGCGAA CCTCGCTGGC TCCCCCGCGA TCAAGAAGGG CATCCTCCAG
     7381 ACCGTGAAGG TTGTGGACGA GCTCGTGAAG GTCATGGGCC GGCACAAGCC TGAGAACATC
     7441 GTCATCGAGA TGGCCAGAGA GAACCAAACC ACGCAGAAGG GGCAAAAGAA CTCTAGGGAG
     7501 CGCATGAAGC GCATCGAGGA GGGCATCAAG GAGCTGGGGT CCCAAATCCT CAAGGAGCAC
     7561 CCAGTGGAGA ACACCCAACT GCAGAACGAG AAGCTCTACC TGTACTACCT CCAGAACGGC
     7621 AGGGATATGT ACGTGGACCA AGAGCTGGAT ATCAACCGCC TCAGCGATTA CGACGTCGAT
     7681 CATATCGTTC CCCAGTCTTT CCTGAAGGAT GACTCCATCG ACAACAAGGT CCTCACCAGG
     7741 TCGGACAAGA ACCGCGGCAA GTCAGATAAC GTTCCATCTG AGGAGGTCGT TAAGAAGATG
     7801 AAGAACTACT GGAGGCAGCT CCTGAACGCC AAGCTGATCA CGCAAAGGAA GTTCGACAAC
     7861 CTCACCAAGG CTGAGAGAGG CGGGCTCTCA GAGCTGGACA AGGCCGGCTT CATCAAGCGG
     7921 CAGCTGGTCG AGACCAGACA AATCACGAAG CACGTTGCGC AAATCCTCGA CTCTCGGATG
     7981 AACACGAAGT ACGATGAGAA CGACAAGCTG ATCAGGGAGG TTAAGGTGAT CACCCTGAAG
     8041 TCTAAGCTCG TCTCCGACTT CAGGAAGGAT TTCCAGTTCT ACAAGGTTCG CGAGATCAAC
     8101 AACTACCACC ATGCCCATGA CGCTTACCTC AACGCTGTGG TCGGCACCGC TCTGATCAAG
     8161 AAGTACCCAA AGCTGGAGTC CGAGTTCGTG TACGGGGACT ACAAGGTTTA CGATGTGCGC
     8221 AAGATGATCG CCAAGTCGGA GCAAGAGATC GGCAAGGCTA CCGCCAAGTA CTTCTTCTAC
     8281 TCAAACATCA TGAACTTCTT CAAGACCGAG ATCACGCTGG CCAACGGCGA GATCCGGAAG
     8341 AGACCGCTCA TCGAGACCAA CGGCGAGACG GGGGAGATCG TGTGGGACAA GGGCAGGGAT
     8401 TTCGCGACCG TCCGCAAGGT TCTCTCCATG CCCCAGGTGA ACATCGTCAA GAAGACCGAG
     8461 GTCCAAACGG GCGGGTTCTC AAAGGAGTCT ATCCTGCCTA AGCGGAACAG CGACAAGCTC
     8521 ATCGCCAGAA AGAAGGACTG GGACCCAAAG AAGTACGGCG GGTTCGACAG CCCTACCGTG
     8581 GCCTACTCGG TCCTGGTTGT GGCGAAGGTT GAGAAGGGCA AGTCCAAGAA GCTCAAGAGC
     8641 GTGAAGGAGC TCCTGGGGAT CACCATCATG GAGAGGTCCA GCTTCGAGAA GAACCCAATC
     8701 GACTTCCTGG AGGCCAAGGG CTACAAGGAG GTGAAGAAGG ACCTGATCAT CAAGCTCCCG
     8761 AAGTACTCTC TCTTCGAGCT GGAGAACGGC AGGAAGAGAA TGCTGGCTTC CGCTGGCGAG
     8821 CTCCAGAAGG GGAACGAGCT CGCGCTGCCA AGCAAGTACG TGAACTTCCT CTACCTGGCT
     8881 TCCCACTACG AGAAGCTCAA GGGCAGCCCG GAGGACAACG AGCAAAAGCA GCTGTTCGTC
     8941 GAGCAGCACA AGCATTACCT CGACGAGATC ATCGAGCAAA TCTCCGAGTT CAGCAAGCGC
     9001 GTGATCCTCG CCGACGCGAA CCTGGATAAG GTCCTCTCCG CCTACAACAA GCACCGGGAC
     9061 AAGCCCATCA GAGAGCAAGC GGAGAACATC ATCCATCTCT TCACCCTGAC GAACCTCGGC
     9121 GCTCCTGCTG CTTTCAAGTA CTTCGACACC ACGATCGATC GGAAGAGATA CACCTCCACG
     9181 AAGGAGGTCC TGGACGCGAC CCTCATCCAC CAGTCGATCA CCGGCCTGTA CGAGACGAGG
     9241 ATCGACCTCT CACAACTCGG CGGGGATAAG AGACCCGCAG CAACCAAGAA GGCAGGGCAA
     9301 GCAAAGAAGA AGAAGTGAGA CGTCCGATCG TTCAAACATT TGGCAATAAA GTTTCTTAAG
     9361 ATTGAATCCT GTTGCCGGTC TTGCGATGAT TATCATATAA TTTCTGTTGA ATTACGTTAA
     9421 GCATGTAATA ATTAACATGT AATGCATGAC GTTATTTATG AGATGGGTTT TTATGATTAG
     9481 AGTCCCGCAA TTATACATTT AATACGCGAT AGAAAACAAA ATATAGCGCG CAAACTAGGA
     9541 TAAATTATCG CGCGCGGTGT CATCTATGTT ACTAGATCGG GAATTGATCC CCCCTCGACA
     9601 GCTTCCGGAA AGGGCGAATT GTTCCCTACT CTCGCGTTAA CGCTTGCATG GATGTTTTCC
     9661 CAGTCACGAC GTTGTAAAAC GACGGCCAGT CTTAAGCTCG GGCCCAATAA TGATTTTATT
     9721 TTGACTGATA GTGACCTGTT CGTTGCAACA AATTGATGAG CAATGCTTTT TTATAATGCC
     9781 AACTTTGTAT ACAAAAGTTG CCGAGCTCGC GGCCGCgacc aagcccgtta ttctgacagt
     9841 tctggtgctc aacacattta tatttatcaa ggagcacatt gttactcact gctaggaggg
     9901 aatcgaacta ggaatattga tcagaggaac tacgagagag ctgaagataa ctgccctcta
     9961 gctctcactg atctgggtcg catagtgaga tgcagcccac gtgagttcag caacggtcta
    10021 gcgctgggct tttaggcccg catgatcggg cttttgtcgg gtggtcgacg tgttcacgat
    10081 tggggagagc aacgcagcag ttcctcttag tttagtccca cctcgcctgt ccagcagagt
    10141 tctgaccggt ttataaactc gcttgctgca tcagacttgg taacgtGAAT TCaccggatg
    10201 ttttagagct agaaatagca agttaaaata aggctagtcc gttatcaact tgaaaaagtg
    10261 gcaccgagtc ggtgcttttt ttgaccaagc ccgttattct gacagttctg gtgctcaaca
    10321 catttatatt tatcaaggag cacattgtta ctcactgcta ggagggaatc gaactaggaa
    10381 tattgatcag aggaactacg agagagctga agataactgc cctctagctc tcactgatct
    10441 gggtcgcata gtgagatgca gcccacgtga gttcagcaac ggtctagcgc tgggctttta
    10501 ggcccgcatg atcgggcttt tgtcgggtgg tcgacgtgtt cacgattggg gagagcaacg
    10561 cagcagttcc tcttagttta gtcccacctc gcctgtccag cagagttctg accggtttat
    10621 aaactcgctt gctgcatcag acttgggacc cGGATCCgat gtctagtttt agagctagaa
    10681 atagcaagtt aaaataaggc tagtccgtta tcaacttgaa aaagtggcac cgagtcggtg
    10741 ctttttttga ccaagcccgt tattctgaca gttctggtgc tcaacacatt tatatttatc
    10801 aaggagcaca ttgttactca ctgctaggag ggaatcgaac taggaatatt gatcagagga
    10861 actacgagag agctgaagat aactgccctc tagctctcac tgatctgggt cgcatagtga
    10921 gatgcagccc acgtgagttc agcaacggtc tagcgctggg cttttaggcc cgcatgatcg
    10981 ggcttttgtc gggtggtcga cgtgttcacg attggggaga gcaacgcagc agttcctctt
    11041 agtttagtcc cacctcgcct gtccagcaga gttctgaccg gtttataaac tcgcttgctg
    11101 catcagactt ggacaataAA GCTTctgccg agttttagag ctagaaatag caagttaaaa
    11161 taaggctagt ccgttatcaa cttgaaaaag tggcaccgag tcggtgcttt ttttCTGCAG
    11221 GTCGACGACC CAGCTTTCTT GTACAAAGTG GTGTCTTGGA AAGATGCGAG CGGCTGGTCT
    11281 TGACTAGGTG AGTCTAGAGA GTTAATTAAG ACCCGGGACT AGTCCCTAGA GTCCTGCTTT
    11341 AATGAGATAT GCGAGACGCC TATGATCGCA TGATATTTGC TTTCAATTCT GTTGTGCACG
    11401 TTGTAAAAAA CCTGAGCATG TGTAGCTCAG ATCCTTACCG CCGGTTTCGG TTCATTCTAA
    11461 TGAATATATC ACCCGTTACT ATCGTATTTT TATGAATAAT ATTCTCCGTT CAATTTACTG
    11521 ATTGTACCCT ACTACTTATA TGTACAATAT TAAAATGAAA ACAATATATT GTGCTGAATA
    11581 GGTTTATAGC GACATCTATG ATAGAGCGCC ACAATAACAA ACAATTGCGT TTTATTATTA
    11641 CAAATCCAAT TTTAAAAAAA GCGGCAGAAC CGGTCAAACC TAAAAGACTG ATTACATAAA
    11701 TCTTATTCAA ATTTCAAAAG TGCCCCAGGG GCTAGTATCT ACGACACACC GAGCGGCGAA
    11761 CTAATAACGC TCACTGAAGG GAACTCCGGT TCCCCGCCGG CGCGCATGGG TGAGATTCCT
    11821 TGAAGTTGAG TATTGGCCGT CCGCTCTACC GAAAGTTACG GGCACCATTC AACCCGGTCC
    11881 AGCACGGCGG CCGGGTAACC GACTTGCTGC CCCGAGAATT ATGCAGCATT TTTTTGGTGT
    11941 ATGTGGGCCC CAAATGAAGT GCAGGTCAAA CCTTGACAGT GACGACAAAT CGTTGGGCGG
    12001 GTCCAGGGCG AATTTTGCGA CAACATGTCG AGGCTCAGCA GGAGGCGCGC CAAGCTTGGC
    12061 ACTGGCCGTC GTTTTACAAC GTCGTGACTG GGAAAACCCT GGCGTTACCC AACTTAATCG
    12121 CCTTGCAGCA CATCCCCCTT TCGCCAGCTG GCGTAATAGC GAAGAGGCCC GCACCGATCG
    12181 CCCTTCCCAA CAGTTGCGCA GCCTGAATGG CGAATGAGCT TGAGCTTGGA TCAGATTGTC
    12241 GTTTCCCGCC TTCAGTTTAA ACTATCAGTG TTTGACAGGA TATATTGGCG GGTAAACCTA
    12301 AGAGAAAAGA GCGTTTATTA GAATAACGGA TATTTAAAAG GGCGTGAAAA GGTTTATCCG
    12361 TTCGTCCATT TGTATGTGCA TGCCAACCAC AGGGTTCCCC TCGGGATCAA AGTACTTTGA
    12421 TCCAACCCCT CCGCTGCTAT AGTGCAGTCG GCTTCTGACG TTCAGTGCAG CCGTCTTCTG
    12481 AAAACGACAT GTCGCACAAG TCCTAAGTTA CGCGACAGGC TGCCGCCCTG CCCTTTTCCT
    12541 GGCGTTTTCT TGTCGCGTGT TTTAGTCGCA TAAAGTAGAA TACTTGCGAC TAGAACCGGA
    12601 GACATTACGC CATGAACAAG AGCGCCGCCG CTGGCCTGCT GGGCTATGCC CGCGTCAGCA
    12661 CCGACGACCA GGACTTGACC AACCAACGGG CCGAACTGCA CGCGGCCGGC TGCACCAAGC
    12721 TGTTTTCCGA GAAGATCACC GGCACCAGGC GCGACCGCCC GGAGCTGGCC AGGATGCTTG
    12781 ACCACCTACG CCCTGGCGAC GTTGTGACAG TGACCAGGCT AGACCGCCTG GCCCGCAGCA
    12841 CCCGCGACCT ACTGGACATT GCCGAGCGCA TCCAGGAGGC CGGCGCGGGC CTGCGTAGCC
    12901 TGGCAGAGCC GTGGGCCGAC ACCACCACGC CGGCCGGCCG CATGGTGTTG ACCGTGTTCG
    12961 CCGGCATTGC CGAGTTCGAG CGTTCCCTAA TCATCGACCG CACCCGGAGC GGGCGCGAGG
    13021 CCGCCAAGGC CCGAGGCGTG AAGTTTGGCC CCCGCCCTAC CCTCACCCCG GCACAGATCG
    13081 CGCACGCCCG CGAGCTGATC GACCAGGAAG GCCGCACCGT GAAAGAGGCG GCTGCACTGC
    13141 TTGGCGTGCA TCGCTCGACC CTGTACCGCG CACTTGAGCG CAGCGAGGAA GTGACGCCCA
    13201 CCGAGGCCAG GCGGCGCGGT GCCTTCCGTG AGGACGCATT GACCGAGGCC GACGCCCTGG
    13261 CGGCCGCCGA GAATGAACGC CAAGAGGAAC AAGCATGAAA CCGCACCAGG ACGGCCAGGA
    13321 CGAACCGTTT TTCATTACCG AAGAGATCGA GGCGGAGATG ATCGCGGCCG GGTACGTGTT
    13381 CGAGCCGCCC GCGCACGTCT CAACCGTGCG GCTGCATGAA ATCCTGGCCG GTTTGTCTGA
    13441 TGCCAAGCTG GCGGCCTGGC CGGCCAGCTT GGCCGCTGAA GAAACCGAGC GCCGCCGTCT
    13501 AAAAAGGTGA TGTGTATTTG AGTAAAACAG CTTGCGTCAT GCGGTCGCTG CGTATATGAT
    13561 GCGATGAGTA AATAAACAAA TACGCAAGGG GAACGCATGA AGGTTATCGC TGTACTTAAC
    13621 CAGAAAGGCG GGTCAGGCAA GACGACCATC GCAACCCATC TAGCCCGCGC CCTGCAACTC
    13681 GCCGGGGCCG ATGTTCTGTT AGTCGATTCC GATCCCCAGG GCAGTGCCCG CGATTGGGCG
    13741 GCCGTGCGGG AAGATCAACC GCTAACCGTT GTCGGCATCG ACCGCCCGAC GATTGACCGC
    13801 GACGTGAAGG CCATCGGCCG GCGCGACTTC GTAGTGATCG ACGGAGCGCC CCAGGCGGCG
    13861 GACTTGGCTG TGTCCGCGAT CAAGGCAGCC GACTTCGTGC TGATTCCGGT GCAGCCAAGC
    13921 CCTTACGACA TATGGGCCAC CGCCGACCTG GTGGAGCTGG TTAAGCAGCG CATTGAGGTC
    13981 ACGGATGGAA GGCTACAAGC GGCCTTTGTC GTGTCGCGGG CGATCAAAGG CACGCGCATC
    14041 GGCGGTGAGG TTGCCGAGGC GCTGGCCGGG TACGAGCTGC CCATTCTTGA GTCCCGTATC
    14101 ACGCAGCGCG TGAGCTACCC AGGCACTGCC GCCGCCGGCA CAACCGTTCT TGAATCAGAA
    14161 CCCGAGGGCG ACGCTGCCCG CGAGGTCCAG GCGCTGGCCG CTGAAATTAA ATCAAAACTC
    14221 ATTTGAGTTA ATGAGGTAAA GAGAAAATGA GCAAAAGCAC AAACACGCTA AGTGCCGGCC
    14281 GTCCGAGCGC ACGCAGCAGC AAGGCTGCAA CGTTGGCCAG CCTGGCAGAC ACGCCAGCCA
    14341 TGAAGCGGGT CAACTTTCAG TTGCCGGCGG AGGATCACAC CAAGCTGAAG ATGTACGCGG
    14401 TACGCCAAGG CAAGACCATT ACCGAGCTGC TATCTGAATA CATCGCGCAG CTACCAGAGT
    14461 AAATGAGCAA ATGAATAAAT GAGTAGATGA ATTTTAGCGG CTAAAGGAGG CGGCATGGAA
    14521 AATCAAGAAC AACCAGGCAC CGACGCCGTG GAATGCCCCA TGTGTGGAGG AACGGGCGGT
    14581 TGGCCAGGCG TAAGCGGCTG GGTTGTCTGC CGGCCCTGCA ATGGCACTGG AACCCCCAAG
    14641 CCCGAGGAAT CGGCGTGACG GTCGCAAACC ATCCGGCCCG GTACAAATCG GCGCGGCGCT
    14701 GGGTGATGAC CTGGTGGAGA AGTTGAAGGC CGCGCAGGCC GCCCAGCGGC AACGCATCGA
    14761 GGCAGAAGCA CGCCCCGGTG AATCGTGGCA AGCGGCCGCT GATCGAATCC GCAAAGAATC
    14821 CCGGCAACCG CCGGCAGCCG GTGCGCCGTC GATTAGGAAG CCGCCCAAGG GCGACGAGCA
    14881 ACCAGATTTT TTCGTTCCGA TGCTCTATGA CGTGGGCACC CGCGATAGTC GCAGCATCAT
    14941 GGACGTGGCC GTTTTCCGTC TGTCGAAGCG TGACCGACGA GCTGGCGAGG TGATCCGCTA
    15001 CGAGCTTCCA GACGGGCACG TAGAGGTTTC CGCAGGGCCG GCCGGCATGG CCAGTGTGTG
    15061 GGATTACGAC CTGGTACTGA TGGCGGTTTC CCATCTAACC GAATCCATGA ACCGATACCG
    15121 GGAAGGGAAG GGAGACAAGC CCGGCCGCGT GTTCCGTCCA CACGTTGCGG ACGTACTCAA
    15181 GTTCTGCCGG CGAGCCGATG GCGGAAAGCA GAAAGACGAC CTGGTAGAAA CCTGCATTCG
    15241 GTTAAACACC ACGCACGTTG CCATGCAGCG TACGAAGAAG GCCAAGAACG GCCGCCTGGT
    15301 GACGGTATCC GAGGGTGAAG CCTTGATTAG CCGCTACAAG ATCGTAAAGA GCGAAACCGG
    15361 GCGGCCGGAG TACATCGAGA TCGAGCTAGC TGATTGGATG TACCGCGAGA TCACAGAAGG
    15421 CAAGAACCCG GACGTGCTGA CGGTTCACCC CGATTACTTT TTGATCGATC CCGGCATCGG
    15481 CCGTTTTCTC TACCGCCTGG CACGCCGCGC CGCAGGCAAG GCAGAAGCCA GATGGTTGTT
    15541 CAAGACGATC TACGAACGCA GTGGCAGCGC CGGAGAGTTC AAGAAGTTCT GTTTCACCGT
    15601 GCGCAAGCTG ATCGGGTCAA ATGACCTGCC GGAGTACGAT TTGAAGGAGG AGGCGGGGCA
    15661 GGCTGGCCCG ATCCTAGTCA TGCGCTACCG CAACCTGATC GAGGGCGAAG CATCCGCCGG
    15721 TTCCTAATGT ACGGAGCAGA TGCTAGGGCA AATTGCCCTA GCAGGGGAAA AAGGTCGAAA
    15781 AGGTCTCTTT CCTGTGGATA GCACGTACAT TGGGAACCCA AAGCCGTACA TTGGGAACCG
    15841 GAACCCGTAC ATTGGGAACC CAAAGCCGTA CATTGGGAAC CGGTCACACA TGTAAGTGAC
    15901 TGATATAAAA GAGAAAAAAG GCGATTTTTC CGCCTAAAAC TCTTTAAAAC TTATTAAAAC
    15961 TCTTAAAACC CGCCTGGCCT GTGCATAACT GTCTGGCCAG CGCACAGCCG AtcAGCTGCA
    16021 AAAAGCGCCT ACCCTTCGGT CGCTGCGCTC CCTACGCCCC GCCGCTTCGC GTCGGCCTAT
    16081 CGCGGCCGCT GGCCGCTCAA AAATGGCTGG CCTACGGCCA GGCAATCTAC CAGGGCGCGG
    16141 ACAAGCCGCG CCGTCGCCAC TCGACCGCCG GCGCCCACAT CAAGGCACCC TGCCTCGCGC
    16201 GTTTCGGTGA TGACGGTGAA AACCTCTGAC ACATGCAGCT CCCGGAGACG GTCACAGCTT
    16261 GTCTGTAAGC GGATGCCGGG AGCAGACAAG CCCGTCAGGG CGCGTCAGCG GGTGTTGGCG
    16321 GGTGTCGGGG CGCAGCCATG ACCCAGTCAC GTAGCGATAG CGGAGTGTAT ACTGGCTTAA
    16381 CTATGCGGCA TCAGAGCAGA TTGTACTGAG AGTGCACCAT ATGCGGTGTG AAATACCGCA
    16441 CAGATGCGTA AGGAGAAAAT ACCGCATCAG GCGCTCaaCC GCTTCCTCGC TCACTGACTC
    16501 GCTGCGCTCG GTCGTTCGGC TGCGGCGAGC GGTATCAGCT CACTCAAAGG CGGTAATACG
    16561 GTTATCCACA GAATCAGGGG ATAACGCAGG AAAGAACATG TGAGCAAAAG GCCAGCAAAA
    16621 GGCCAGGAAC CGTAAAAAGG CCGCGTTGCT GGCGTTTTTC CATAGGCTCC GCCCCCCTGA
    16681 CGAGCATCAC AAAAATCGAC GCTCAAGTCA GAGGTGGCGA AACCCGACAG GACTATAAAG
    16741 ATACCAGGCG TTTCCCCCTG GAAGCTCCCT CGTGCGCTCT CCTGTTCCGA CCCTGCCGCT
    16801 TACCGGATAC CTGTCCGCCT TTCTCCCTTC GGGAAGCGTG GCGCTTTCTC ATAGCTCACG
    16861 CTGTAGGTAT CTCAGTTCGG TGTAGGTCGT TCGCTCCAAG CTGGGCTGTG TGCACGAACC
    16921 CCCCGTTCAG CCCGACCGCT GCGCCTTATC CGGTAACTAT CGTCTTGAGT CCAACCCGGT
    16981 AAGACACGAC TTATCGCCAC TGGCAGCAGC CACTGGTAAC AGGATTAGCA GAGCGAGGTA
    17041 TGTAGGCGGT GCTACAGAGT TCTTGAAGTG GTGGCCTAAC TACGGCTACA CTAGAAGGAC
    17101 AGTATTTGGT ATCTGCGCTC TGCTGAAGCC AGTTACCTTC GGAAAAAGAG TTGGTAGCTC
    17161 TTGATCCGGC AAACAAACCA CCGCTGGTAG CGGTGGTTTT TTTGTTTGCA AGCAGCAGAT
    17221 TACGCGCAGA AAAAAAGGAT CTCAAGAAGA TCCTTTGATC TTTTCTACGG GGTCTGACGC
    17281 TCAGTGGAAC GAAAACTCAC GTTAAGGGAT TTTGGTCATG CAGGATCATG AATTAATTCT
    17341 TAGAAAAACT CATCGAGCAT CAAATGAAAC TGCAATTTAT TCATATCAGG ATTATCAATA
    17401 CCATATTTTT GAAAAAGCCG TTTCTGTAAT GAAGGAGAAA ACTCACCGAG GCAGTTCCAT
    17461 AGGATGGCAA GATCCTGGTA TCGGTCTGCG ATTCCGACTC GTCCAACATC AATACAACCT
    17521 ATTAATTTCC CCTCGTCAAA AATAAGGTTA TCAAGTGAGA AATCACCATG AGTGACGACT
    17581 GAATCCGGTG AGAATGGCAA AAGTTTATGC ATTTCTTTCC AGACTTGTTC AACAGGCCAG
    17641 CCATTACGCT CGTCATCAAA ATCACTCGCA TCAACCAAAC CGTTATTCAT TCGTGATTGC
    17701 GCCTGAGCGA GACGAAATAC GCGATCGCTG TTAAAAGGAC AATTACAAAC AGGAATCGAA
    17761 TGCAACCGGC GCAGGAACAC TGCCAGCGCA TCAACAATAT TTTCACCTGA ATCAGGATAT
    17821 TCTTCTAATA CCTGGAATGC TGTTTTCCCG GGGATCGCAG TGGTGAGTAA CCATGCATCA
    17881 TCAGGAGTAC GGATAAAATG CTTGATGGTC GGAAGAGGCA TAAATTCCGT CAGCCAGTTT
    17941 AGTCTGACCA TCTCATCTGT AACATCATTG GCAACGCTAC CTTTGCCATG TTTCAGAAAC
    18001 AACTCTGGCG CATCGGGCTT CCCATACAAT CGATAGATTG TCGCACCTGA TTGCCCGACA
    18061 TTATCGCGAG CCCATTTATA CCCATATAAA TCAGCATCCA TGTTGGAATT TAATCGCGGC
    18121 CTAGAGCAAG ACGTTTCCCG TTGAATATGG CTCATAACAC CCCTTGTATT ACTGTTTATG
    18181 TAAGCAGACA GTTTTATTGT TCATGATCTG GATCACAGGC AGCAACGCTC TGTCATCGTT
    18241 ACAATCAACA TGCTACCCTC CGCGAGATCA TCCGTGTTTC AAACCCGGCA GCTTAGTTGC
    18301 CGTTCTTCCG AATAGCATCG GTAACATGAG CAAAGTCTGC CGCCTTACAA CGGCTCTCCC
    18361 GCTGACGCCG TCCCGGACTG ATGGGCTGCC TGTATCGAGT GGTGATTTTG TGCCGAGCTG
    18421 CCGGTCGGGG AGCTGTTGGC TGGCTGGTGG CAGGATATAT TGTGGTGTAA ACAAATTGAC
    18481 GCTTAGACAA CTTAATAACA CATTGCGGAC GTTTTTAATG TACTGAATTA ACGCCGAATT
    18541 GCTCTAGCCA ATACGCAAAC CGCCTCTCCC CGCGCGTTGG CCGATTCATT AATGCAGCTG
    18601 GCACGACAGG TTTCCCGACT GGAAAGCGGG CAGTGAGCGC AACGCAATTA ATGTGAGTTA
    18661 GCTCACTCAT TAGGCACCCC AGGCTTTACA CTTTATGCTT CCGGCTCGTA TGTTGTGTGG
    18721 AATTGTGAGC GGATAACAAT TTCACACAGG AAACAGCTAT GACATGATTA CGAATTCTTA
    18781 ATTAAGATAT CGAGCTCGGT ACCCGGGGAT CCTCTAGAGT CGACCTGCAG GTTTGTACCG
    18841 GGCCCCCC
//
