# Supplementary material for: Rapid one-step CRISPR-cas vector assembly by isothermal spacer removal linearization and sequence-ligation independent cloning (ISRL-SLIC)
Source: MethodsX. 2025 Aug 15;15:103567. doi: 10.1016/j.mex.2025.103567 (PMC12395069; doi:10.1016/j.mex.2025.103567)
Supplement: Supplementary file 8 — Supplementary material 3: Colony counts of NEBuilder HiFi DNA Assembly [file mmc8.xlsx]

## Sheet: Sheet1
Plasmid	Colonies counted
2025.07.23.pJG_100nM	1017
2025.07.23.pJG_10nM	527
2025.07.23.pJG_10uM	744
2025.07.23.pJG_1nM	97
2025.07.23.pJG_1uM	2444
2025.07.23.pTRITI_100nM	4
2025.07.23.pTRITI_10nM	1
2025.07.23.pTRITI_10uM	3
2025.07.23.pTRITI_1nM	0
2025.07.23.pTRITI_1uM	1
